# Supplementary material for: Dichloridoocta­kis(4-chloro­benz­yl)di-μ2-hydroxido-di-μ3-oxido-tetra­tin(IV) toluene solvate
Source: Acta Crystallogr Sect E Struct Rep Online. 2009 Apr 30;65(Pt 5):m593. doi: 10.1107/S1600536809015128 (PMC2977629; doi:10.1107/S1600536809015128)
Supplement: Supplementary file 2 [file e-65-0m593-Isup2.hkl]

# 
# h,k,l, Fc-squared, Fo-squared, sigma(Fo-squared) and status flag 
# 
data_I
_shelx_title '  C2/c' 
_shelx_refln_list_code          4 
_shelx_F_calc_maximum      632.81 
_exptl_crystal_F_000      3352.00 
_reflns_d_resolution_high  0.7697 
 
loop_ 
 _symmetry_equiv_pos_as_xyz 
 'x, y, z' 
 '-x, y, -z+1/2' 
 'x+1/2, y+1/2, z' 
 '-x+1/2, y+1/2, -z+1/2' 
 '-x, -y, -z' 
 'x, -y, z-1/2' 
 '-x+1/2, -y+1/2, -z' 
 'x+1/2, -y+1/2, z-1/2' 
 
_cell_length_a    26.6531 
_cell_length_b    10.8342 
_cell_length_c    25.8025 
_cell_angle_alpha  90.000 
_cell_angle_beta  121.546 
_cell_angle_gamma  90.000 
 
_shelx_F_squared_multiplier     1.000 
 
loop_ 
 _refln_index_h 
 _refln_index_k 
 _refln_index_l 
 _refln_F_squared_calc 
 _refln_F_squared_meas 
 _refln_F_squared_sigma 
 _refln_observed_status 
   2   0   0   292058.19   303239.88   6821.51 o 
   4   0   0   114983.46   124270.81   1849.60 o 
   6   0   0     4976.72     5518.18    162.73 o 
   8   0   0   157013.11   165285.11   2484.52 o 
  10   0   0      872.31      760.33     97.14 o 
  12   0   0    24395.43    22826.47    499.00 o 
  14   0   0    34712.51    36382.89   1265.48 o 
  16   0   0    60801.27    59853.56   1756.24 o 
  18   0   0   117210.16   113283.76   1911.11 o 
  20   0   0   145102.33   138862.17   2315.06 o 
  22   0   0    19396.39    19369.63    572.31 o 
  24   0   0      277.97      129.78    188.94 o 
  26   0   0     4855.83     4877.61    478.47 o 
  28   0   0      121.20      375.59    267.62 o 
   1   1   0    19743.92    20178.76    279.43 o 
   3   1   0    89423.84    92845.80    985.82 o 
   5   1   0   262088.63   278459.44   3294.53 o 
   7   1   0    17681.04    16849.59    246.76 o 
   9   1   0    38561.70    39477.22    500.56 o 
  11   1   0    61863.20    65374.33    911.52 o 
  13   1   0     9067.88     9759.81    216.95 o 
  15   1   0    54502.48    55126.57    723.08 o 
  17   1   0    22380.12    22257.88    394.39 o 
  19   1   0      796.79      828.54    110.49 o 
  21   1   0     6433.56     6531.93    229.32 o 
  23   1   0    28204.28    27965.59    604.66 o 
  25   1   0     1668.60     2330.93    258.25 o 
  27   1   0    10131.77    10344.36    479.31 o 
  29   1   0    12520.64    12541.59    548.18 o 
   0   2   0      577.15      612.96     52.73 o 
   2   2   0    41716.59    43395.75    437.33 o 
   4   2   0   366042.66   387287.75   4000.60 o 
   6   2   0   182189.48   185742.39   2248.76 o 
   8   2   0   128083.20   128377.13   1614.01 o 
  10   2   0     3218.22     3812.14    145.59 o 
  12   2   0   174679.73   174805.20   1911.59 o 
  14   2   0    47736.51    46178.96    725.98 o 
  16   2   0    46041.73    46654.69    755.35 o 
  18   2   0     1731.10     1738.34    128.76 o 
  20   2   0      186.20      343.71    113.81 o 
  22   2   0     9625.91     8997.71    329.81 o 
  24   2   0    32605.55    31327.46    671.64 o 
  26   2   0    15401.14    15490.28    573.81 o 
  28   2   0     9950.92    10174.49    488.98 o 
   1   3   0    17044.65    15873.74    207.28 o 
   3   3   0    53315.49    51107.45    526.10 o 
   5   3   0    94366.57    93384.71    918.41 o 
   7   3   0     1007.36     1013.68     56.88 o 
   9   3   0       57.79      -74.99     65.71 o 
  11   3   0    20776.95    20496.84    399.16 o 
  13   3   0    22817.51    21843.55    358.32 o 
  15   3   0    50351.71    46814.59    646.70 o 
  17   3   0    31097.06    31248.18    578.02 o 
  19   3   0    12446.30    11180.75    426.41 o 
  21   3   0    17163.00    16514.29    441.24 o 
  23   3   0    23800.54    22652.73    550.43 o 
  25   3   0    12598.40    11585.75    425.30 o 
  27   3   0     1897.78     1518.07    243.39 o 
   0   4   0     8384.28     8659.75    238.30 o 
   2   4   0     1802.09     1605.08    104.56 o 
   4   4   0     8137.44     9019.65    150.46 o 
   6   4   0    44546.80    41081.04    459.10 o 
   8   4   0     4360.36     4038.39    102.16 o 
  10   4   0     3006.45     3055.13     96.13 o 
  12   4   0    35455.54    34752.91    478.87 o 
  14   4   0    32314.91    31287.77    478.70 o 
  16   4   0     1692.76     2001.81    160.70 o 
  18   4   0    28607.03    27379.87    972.89 o 
  20   4   0    34927.85    31893.88    820.93 o 
  22   4   0    16003.66    14201.97    428.05 o 
  24   4   0     1895.36     1802.82    197.21 o 
  26   4   0    10929.22    11069.72    412.19 o 
  28   4   0       16.65      -47.61    157.36 o 
   1   5   0    10195.05     9398.42    168.38 o 
   3   5   0    12892.19    13780.72    193.45 o 
   5   5   0    81193.40    79592.45    822.93 o 
   7   5   0    62562.38    59860.34   1003.13 o 
   9   5   0   371031.00   359680.63   4343.91 o 
  11   5   0   166293.33   158911.48   2055.60 o 
  13   5   0    13638.42    13703.71    350.37 o 
  15   5   0      777.96      730.15    124.11 o 
  17   5   0    11363.27     9717.13    316.78 o 
  19   5   0       23.53       -9.73    110.62 o 
  21   5   0     6297.13     6253.98    370.79 o 
  23   5   0     2212.95     2679.47    351.60 o 
  25   5   0     3129.67     2911.41    244.31 o 
  27   5   0    16800.22    15992.50    519.76 o 
   0   6   0    14703.32    11505.60    462.55 o 
   2   6   0    66988.57    69407.48    752.44 o 
   4   6   0       84.85      183.48     43.36 o 
   6   6   0    51125.03    48084.57    555.15 o 
   8   6   0     2171.40     2603.09    155.51 o 
  10   6   0      470.02      929.90    112.47 o 
  12   6   0    30000.89    30470.05    575.70 o 
  14   6   0    61163.54    58854.50    944.53 o 
  16   6   0     6248.65     5916.64    547.68 o 
  18   6   0    24562.37    23534.03    712.13 o 
  20   6   0    25222.81    23323.77    565.41 o 
  22   6   0     6976.76     6076.61    393.72 o 
  24   6   0      948.47     1210.26    246.55 o 
  26   6   0     7528.16     7696.09    373.29 o 
   1   7   0    44690.79    42145.14   2393.16 o 
   3   7   0   105699.77   102149.14    974.94 o 
   5   7   0    82842.92    77608.44    936.14 o 
   7   7   0    18566.98    17096.38    297.69 o 
   9   7   0      767.06      711.39    110.57 o 
  11   7   0     5296.68     4953.84    217.45 o 
  13   7   0    64254.68    61100.89    978.70 o 
  15   7   0    75967.30    73256.58   1676.19 o 
  17   7   0    25530.52    24173.35    560.59 o 
  19   7   0     7056.92     7550.07    318.98 o 
  21   7   0    31848.36    29159.54    669.93 o 
  23   7   0    12080.99    11724.13    686.09 o 
  25   7   0    14634.46    12295.54    591.23 o 
   0   8   0     2167.64     2096.47    177.09 o 
   2   8   0     4702.31     6610.55   1326.01 o 
   4   8   0    26345.39    25900.56    506.04 o 
   6   8   0    31260.87    32965.03    648.10 o 
   8   8   0    24446.28    23383.71    486.63 o 
  10   8   0     1395.59     1401.75    144.31 o 
  12   8   0     8222.59     7643.62    285.40 o 
  14   8   0    23046.12    23159.52    530.61 o 
  16   8   0     4505.14     4855.05    261.70 o 
  18   8   0       51.84      -38.33    115.76 o 
  20   8   0      260.51      184.62    149.70 o 
  22   8   0     1084.97     1672.17    210.98 o 
  24   8   0    10890.29     9777.19    543.34 o 
   1   9   0      843.31      962.75    164.45 o 
   3   9   0    29105.36    29278.21    581.47 o 
   5   9   0     4250.53     4830.47    275.58 o 
   7   9   0     1870.28     2280.12    216.40 o 
   9   9   0    35605.61    33273.88    644.58 o 
  11   9   0    14412.46    13675.82    387.68 o 
  13   9   0     4959.65     5405.56    489.86 o 
  15   9   0       45.15      235.47    116.31 o 
  17   9   0     3497.27     3293.92    236.70 o 
  19   9   0      108.87      222.69    138.01 o 
  21   9   0      427.28      264.14    157.63 o 
   0  10   0   100894.91    97580.34   2591.36 o 
   2  10   0    39365.43    36897.12    707.58 o 
   4  10   0    10695.51    10913.67    430.69 o 
   6  10   0       26.86       31.15     97.98 o 
   8  10   0     5244.18     5248.26    248.47 o 
  10  10   0      890.05     1310.78    159.94 o 
  12  10   0       15.36      -26.62    100.69 o 
  14  10   0      791.78      863.47    151.21 o 
  16  10   0     6182.85     5882.99    296.45 o 
  18  10   0    14858.88    14208.47    459.22 o 
  20  10   0    16135.93    15031.52    975.30 o 
   1  11   0      892.18     2054.07    320.85 o 
   3  11   0    10788.36    10134.05    430.95 o 
   5  11   0     4843.33     4659.75    363.20 o 
   7  11   0     2586.97     3062.58    244.94 o 
   9  11   0    12519.98    12699.12    426.73 o 
  11  11   0     9865.47    10068.91    373.31 o 
  13  11   0     3881.38     4774.10    328.66 o 
  15  11   0      665.25      503.17    160.06 o 
  17  11   0      336.52      722.65    356.69 o 
   0  12   0     1671.06     1512.73    227.06 o 
   2  12   0     3342.91     3790.86    316.47 o 
   4  12   0    21573.74    20481.04    665.95 o 
   6  12   0    21635.01    20443.12    767.34 o 
   8  12   0    11356.70    13553.23    427.40 o 
  10  12   0     1314.81     1889.83    209.67 o 
  12  12   0    12091.19    11570.10    847.54 o 
  14  12   0    15108.84    15247.33    990.70 o 
   1  13   0     3517.33     3315.28    266.76 o 
   3  13   0     6240.81     7045.27    418.75 o 
   5  13   0     6282.84     6793.20    424.36 o 
   7  13   0      703.03      986.49    352.67 o 
   9  13   0       43.09       48.50    286.81 o 
  11  13   0      591.73     1132.05    403.53 o 
   0  14   0     3287.26     3335.52    490.31 o 
   2  14   0     2286.81     2859.22    370.62 o 
 -29   1   1        3.29      200.45    204.12 o 
 -27   1   1     2141.78     2319.68    265.16 o 
 -25   1   1    11116.99    11695.32    479.87 o 
 -23   1   1     9340.37     9536.78    332.27 o 
 -21   1   1    22025.27    21894.51    419.56 o 
 -19   1   1    77181.81    78342.19   1000.92 o 
 -17   1   1    61768.44    63083.23    820.33 o 
 -15   1   1    48475.08    48875.86    651.53 o 
 -13   1   1    55932.34    54033.16    683.09 o 
 -11   1   1     9546.73     9371.50    221.18 o 
  -9   1   1    18424.65    17666.21    268.21 o 
  -7   1   1       14.62      -60.58     40.39 o 
  -5   1   1     8919.74     8662.59    168.78 o 
  -3   1   1   161122.73   168694.09   2013.37 o 
  -1   1   1    78122.73    82479.94   1242.41 o 
   1   1   1   101730.31   105024.30   1286.73 o 
   3   1   1   110348.48   109172.67   3673.84 o 
   5   1   1   115174.95   121976.69   1296.37 o 
   7   1   1    52800.04    50354.52    601.28 o 
   9   1   1    11827.71    10348.25    229.79 o 
  11   1   1    28293.70    28586.44    480.16 o 
  13   1   1     4142.46     4237.14    151.02 o 
  15   1   1    12521.85    12098.19    264.10 o 
  17   1   1    19985.15    17983.09    533.87 o 
  19   1   1    28880.42    28598.21    489.84 o 
  21   1   1    44608.41    42391.57    662.35 o 
  23   1   1     6056.76     5926.51    276.42 o 
  25   1   1    19696.10    18997.60   1847.65 o 
  27   1   1     1589.81     1555.20    242.04 o 
 -28   2   1      718.28      409.69    181.69 o 
 -26   2   1     1509.39     1631.16    232.04 o 
 -24   2   1      538.35      751.90    150.81 o 
 -22   2   1      539.03      768.58    189.50 o 
 -20   2   1     3429.57     3313.78    203.74 o 
 -18   2   1     2157.33     2467.55    141.37 o 
 -16   2   1      442.53      463.28     83.39 o 
 -14   2   1     6190.48     7109.78    191.58 o 
 -12   2   1    55504.77    56245.98    702.85 o 
 -10   2   1    43871.58    44639.53    562.54 o 
  -8   2   1    89232.90    90220.07   1168.93 o 
  -6   2   1    71198.77    69275.48    902.26 o 
  -4   2   1    15264.04    16508.82    296.33 o 
  -2   2   1    13941.57    13940.57    289.36 o 
   0   2   1        3.44       56.24     25.72 o 
   2   2   1    91390.63    96565.19   1272.75 o 
   4   2   1    44235.65    45540.72    531.17 o 
   6   2   1    59412.17    59833.95    696.23 o 
   8   2   1   118874.43   111603.26   1237.81 o 
  10   2   1     7497.47     6121.95    159.02 o 
  12   2   1    30930.46    30153.20    598.50 o 
  14   2   1     5606.10     5319.36    198.70 o 
  16   2   1        6.40      157.61    142.87 o 
  18   2   1     2781.28     2684.63    151.32 o 
  20   2   1      485.22      742.18    134.26 o 
  22   2   1      629.51      813.33    196.59 o 
  24   2   1       95.96      366.52    141.18 o 
  26   2   1     2874.06     3668.27    729.11 o 
  28   2   1     4927.33     4776.40    457.98 o 
 -29   3   1      196.05      -69.89    164.29 o 
 -27   3   1     1600.77     1889.21    251.97 o 
 -25   3   1     2398.81     2518.39    221.75 o 
 -23   3   1      363.27      549.25    138.49 o 
 -21   3   1     3644.68     3767.50    222.08 o 
 -19   3   1      117.90       56.65     95.07 o 
 -17   3   1    13495.78    13148.09    287.96 o 
 -15   3   1    37667.52    38282.57    550.09 o 
 -13   3   1    10021.47    10777.55    226.35 o 
 -11   3   1    34841.98    34041.64    561.38 o 
  -9   3   1      653.21      844.17     94.72 o 
  -7   3   1    37552.30    35179.93    441.06 o 
  -5   3   1       54.90      115.40     36.35 o 
  -3   3   1   176226.47   183235.63   1721.65 o 
  -1   3   1   147271.36   147372.91   1824.57 o 
   1   3   1     3799.45     4068.50    175.68 o 
   3   3   1   317506.25   313795.59   9991.84 o 
   5   3   1    45133.13    44479.61    544.15 o 
   7   3   1     1825.81     1986.23     75.50 o 
   9   3   1    17811.62    19114.09    362.82 o 
  11   3   1    44400.44    44702.41    696.11 o 
  13   3   1    28542.88    27550.47    428.75 o 
  15   3   1     2522.43     2584.86    166.30 o 
  17   3   1    25138.85    23858.18    493.44 o 
  19   3   1     1225.43     1271.13    191.05 o 
  21   3   1     2753.98     2833.11    208.51 o 
  23   3   1     9229.34     9890.00    365.73 o 
  25   3   1     6850.98     7085.29    327.65 o 
  27   3   1     3617.75     3382.62    317.20 o 
 -28   4   1    11332.89    10832.69    515.55 o 
 -26   4   1     7496.83     7721.44    344.56 o 
 -24   4   1    14008.30    13566.57    430.21 o 
 -22   4   1    16549.74    16183.93    455.11 o 
 -20   4   1      219.70        7.95    225.24 o 
 -18   4   1        3.34      254.39    113.19 o 
 -16   4   1    18347.55    18128.71    464.03 o 
 -14   4   1    24377.28    23842.55    331.16 o 
 -12   4   1     6633.15     7451.86    174.39 o 
 -10   4   1     3599.12     3355.54    107.12 o 
  -8   4   1    73068.95    76357.63    880.11 o 
  -6   4   1    12932.91    11503.57    199.44 o 
  -4   4   1   102833.72   101772.21   1005.37 o 
  -2   4   1    31198.88    29038.79    343.81 o 
   0   4   1     1121.91     1326.39     77.01 o 
   2   4   1     8010.89     8662.12    133.84 o 
   4   4   1     7993.00     7236.62    129.36 o 
   6   4   1    12555.12    10897.43    219.62 o 
   8   4   1    18506.54    17655.34    302.78 o 
  10   4   1    35146.43    35382.67    585.48 o 
  12   4   1    68762.67    65307.80    910.65 o 
  14   4   1    40125.90    38855.52    761.75 o 
  16   4   1    78140.23    74515.76    959.20 o 
  18   4   1    15289.94    14087.94    498.52 o 
  20   4   1      745.71      787.54    299.92 o 
  22   4   1      433.95      627.82    144.71 o 
  24   4   1     7332.13     6779.59    320.63 o 
  26   4   1     3352.94     3084.96    256.78 o 
 -27   5   1     1046.72     1302.46    204.19 o 
 -25   5   1      693.97      533.53    162.35 o 
 -23   5   1      334.41      144.32    161.81 o 
 -21   5   1        4.13      121.22    123.04 o 
 -19   5   1     1285.54     1608.85    174.01 o 
 -17   5   1      114.27      317.30    115.70 o 
 -15   5   1     4008.33     3762.50    203.76 o 
 -13   5   1     8074.82     7396.48    353.59 o 
 -11   5   1    14578.14    13915.93    291.21 o 
  -9   5   1      127.22      597.49    154.91 o 
  -7   5   1     4650.41     4759.89    195.14 o 
  -5   5   1     2602.35     3073.32    124.03 o 
  -3   5   1     7382.16     7708.14    226.26 o 
  -1   5   1     2966.40     2767.51    116.50 o 
   1   5   1    20484.95    20353.74    277.11 o 
   3   5   1     1644.71     2067.10    106.74 o 
   5   5   1     9526.52     9843.10    233.51 o 
   7   5   1     1978.91     2175.60    131.50 o 
   9   5   1     3404.28     3488.75    239.28 o 
  11   5   1      160.51      271.93     89.02 o 
  13   5   1      486.23      505.69    105.05 o 
  15   5   1     2371.73     2750.08    185.18 o 
  17   5   1     3199.94     2723.72    193.48 o 
  19   5   1     8882.76     8773.00    561.06 o 
  21   5   1     2283.86     2268.04    580.23 o 
  23   5   1     1483.88     1664.40    255.67 o 
  25   5   1      540.95      452.90    160.63 o 
  27   5   1      563.14      915.48    200.70 o 
 -26   6   1    15288.35    14921.88    498.01 o 
 -24   6   1    13530.41    12410.38   1123.16 o 
 -22   6   1      533.15      744.81    164.14 o 
 -20   6   1       44.15      559.82    147.41 o 
 -18   6   1     3673.40     4127.44    237.61 o 
 -16   6   1      316.31      453.92    121.22 o 
 -14   6   1      176.56      111.37    113.35 o 
 -12   6   1    45571.47    45171.59    755.30 o 
 -10   6   1    75598.70    70633.87    858.86 o 
  -8   6   1    23736.76    24031.51    366.41 o 
  -6   6   1    57446.01    56356.89    704.24 o 
  -4   6   1    18493.53    19305.59    314.30 o 
  -2   6   1     4051.41     5338.14    170.38 o 
   0   6   1    58515.11    57675.97   1458.95 o 
   2   6   1    51885.74    53839.30    552.19 o 
   4   6   1     8853.86     9279.53    211.30 o 
   6   6   1      980.63      965.84     90.42 o 
   8   6   1    46517.82    44295.40    618.19 o 
  10   6   1   115116.30   112915.70   1533.88 o 
  12   6   1    61637.72    58228.85    915.85 o 
  14   6   1    15406.00    14781.67    386.59 o 
  16   6   1    19114.36    17667.96    443.80 o 
  18   6   1     7272.62     7238.88    297.49 o 
  20   6   1     8101.38     8225.78    331.33 o 
  22   6   1     1373.05     1537.78    250.80 o 
  24   6   1      866.50      953.08    243.43 o 
  26   6   1     7367.84     7400.31    375.15 o 
 -25   7   1     5003.75     5740.35    677.45 o 
 -23   7   1      208.27      795.56    175.55 o 
 -21   7   1    15955.66    17276.83    609.49 o 
 -19   7   1     4873.09     4424.91    256.52 o 
 -17   7   1    22201.05    21472.34    887.07 o 
 -15   7   1     8231.43     8795.51    423.78 o 
 -13   7   1     1696.46     2229.74    363.68 o 
 -11   7   1     2511.53     2443.88    166.01 o 
  -9   7   1      194.01      358.70    111.34 o 
  -7   7   1     7139.30     7054.16    181.43 o 
  -5   7   1     3628.63     4979.74    616.57 o 
  -3   7   1    48711.79    48018.72    575.42 o 
  -1   7   1    92790.43    87745.85   1240.05 o 
   1   7   1   128122.19   123631.54   1965.05 o 
   3   7   1    30336.57    31763.23    525.36 o 
   5   7   1     6629.18     8392.07    275.68 o 
   7   7   1     3609.95     3141.69    180.99 o 
   9   7   1      363.94      270.27     94.12 o 
  11   7   1      673.20      820.40    118.61 o 
  13   7   1       61.31      527.90    116.10 o 
  15   7   1       12.95      476.55    256.46 o 
  17   7   1     6901.29     7237.41    300.50 o 
  19   7   1    13211.19    13665.14    425.32 o 
  21   7   1     8851.88     8967.59    363.99 o 
  23   7   1      253.38      606.43    289.10 o 
  25   7   1      817.83      763.92    366.73 o 
 -24   8   1     7409.23     8209.16    425.01 o 
 -22   8   1    16615.78    15324.83    625.36 o 
 -20   8   1     8407.70     9436.28    371.80 o 
 -18   8   1      455.17      555.57    149.56 o 
 -16   8   1    13820.88    13854.82    414.24 o 
 -14   8   1     7437.67     8169.85    530.35 o 
 -12   8   1     5007.24     5396.06    246.53 o 
 -10   8   1      504.67      714.87    119.71 o 
  -8   8   1    16963.13    15882.51    387.17 o 
  -6   8   1    49184.52    45407.68    629.37 o 
  -4   8   1    52998.53    51960.73    629.92 o 
  -2   8   1    75313.31    73823.29   1096.68 o 
   0   8   1     7555.48     6995.20    439.42 o 
   2   8   1    33620.27    28976.51    472.94 o 
   4   8   1    10452.15    11516.19    271.36 o 
   6   8   1    57747.36    54748.09    865.57 o 
   8   8   1     2212.04     2609.79    397.87 o 
  10   8   1     1925.31     2607.74    176.65 o 
  12   8   1    14530.01    14074.72    385.61 o 
  14   8   1    18947.30    19067.41    473.16 o 
  16   8   1    14339.28    14075.77    419.70 o 
  18   8   1     3222.05     3633.82    252.71 o 
  20   8   1      838.69     1104.08    181.26 o 
  22   8   1     5451.32     6002.11    374.53 o 
 -23   9   1     4605.82     4368.96    310.86 o 
 -21   9   1     2032.77     2059.37    228.95 o 
 -19   9   1     4593.02     4897.12    293.85 o 
 -17   9   1     6419.18     6087.28    293.40 o 
 -15   9   1    11608.23     9751.22    349.47 o 
 -13   9   1    38011.34    36514.57    715.36 o 
 -11   9   1     7968.67     8250.90    298.93 o 
  -9   9   1      453.18      731.50    152.25 o 
  -7   9   1    22680.30    21355.56    479.16 o 
  -5   9   1    35971.42    33813.23    818.64 o 
  -3   9   1     7057.65     7997.45    228.36 o 
  -1   9   1      139.39      495.37    103.93 o 
   1   9   1     3639.95     4050.27    204.37 o 
   3   9   1    31906.69    31123.46    963.64 o 
   5   9   1    37281.33    37184.02    670.61 o 
   7   9   1    62550.02    59321.07   1273.49 o 
   9   9   1      842.45      933.15    133.07 o 
  11   9   1      102.42      222.38    111.55 o 
  13   9   1    16222.02    15368.78    424.92 o 
  15   9   1    10127.04    10104.81    354.09 o 
  17   9   1     1634.39     2037.52    203.62 o 
  19   9   1     2186.56     1911.74    212.42 o 
  21   9   1     1706.03     1781.90    440.38 o 
 -20  10   1      991.19     1639.42    212.08 o 
 -18  10   1     1005.95     2161.96    220.12 o 
 -16  10   1     4103.62     4257.44    382.00 o 
 -14  10   1       90.80      182.85    118.41 o 
 -12  10   1     3033.94     3336.88    345.47 o 
 -10  10   1    26565.76    24134.92    554.35 o 
  -8  10   1     5578.44     5724.42    264.45 o 
  -6  10   1      166.69      132.40    119.73 o 
  -4  10   1     3434.21     3605.09    209.32 o 
  -2  10   1    10310.41    10689.95    343.43 o 
   2  10   1      701.94     1518.00    255.57 o 
   4  10   1     2132.16     2206.13    424.26 o 
   6  10   1       75.37        9.42     97.22 o 
   8  10   1    16001.20    13980.33    392.28 o 
  10  10   1    16030.46    15455.89    425.12 o 
  12  10   1     2791.46     3014.62    220.05 o 
  14  10   1     2888.97     2390.06    208.83 o 
  16  10   1     9028.32     9283.36    503.21 o 
  18  10   1     1390.74     1302.97    405.26 o 
  20  10   1       18.03      810.70    381.49 o 
 -17  11   1    22810.66    22708.63    600.06 o 
 -15  11   1     2217.21     2302.36    227.21 o 
 -13  11   1      159.21      177.92    129.98 o 
 -11  11   1     1794.65     1736.89    192.54 o 
  -9  11   1     5066.69     5246.74    311.79 o 
  -7  11   1     3063.90     3319.94    223.96 o 
  -5  11   1     2250.69     3056.91    402.83 o 
  -3  11   1     2032.63     2632.26    207.90 o 
  -1  11   1    35679.55    33228.27    868.93 o 
   1  11   1    32770.52    30060.71    643.15 o 
   3  11   1     9563.26     9200.42    411.76 o 
   5  11   1     2407.57     2640.75    257.61 o 
   7  11   1     1740.37     1761.12    263.13 o 
   9  11   1     2180.09     2527.36    215.99 o 
  11  11   1    19051.62    17939.81    485.89 o 
  13  11   1     5014.13     5191.91    614.54 o 
  15  11   1        2.38      126.64    305.51 o 
  17  11   1     3885.83     3156.48    557.69 o 
 -14  12   1     1937.54     2364.30    502.96 o 
 -12  12   1    10376.49    10124.12    388.29 o 
 -10  12   1    18980.85    17829.50    510.54 o 
  -8  12   1    32192.44    30120.94    848.82 o 
  -6  12   1     6016.27     6426.32    715.33 o 
  -4  12   1     1029.00     1300.09    357.83 o 
  -2  12   1      816.57      967.19    169.76 o 
   0  12   1       44.39      -73.49    152.63 o 
   2  12   1     3203.19     3083.87    293.43 o 
   4  12   1     1168.00     1683.49    241.44 o 
   6  12   1     3547.37     6345.06   1274.54 o 
   8  12   1    19386.62    19577.34   1165.86 o 
  10  12   1    16691.13    16073.31    972.03 o 
  12  12   1     7980.77     8754.54    750.48 o 
  14  12   1      785.07      888.03    401.02 o 
 -11  13   1    13128.61    11686.41    867.34 o 
  -9  13   1       15.02      -76.20    182.61 o 
  -7  13   1     9597.78     8996.84    623.20 o 
  -5  13   1     6515.26     7028.74    432.87 o 
  -3  13   1     6271.47     7500.73    427.21 o 
  -1  13   1      224.39      723.47    148.94 o 
   1  13   1      422.84      305.16    306.69 o 
   3  13   1     7028.84     7533.40    791.71 o 
   5  13   1    14747.46    12769.26    855.22 o 
   7  13   1    19555.62    18486.41   1039.14 o 
   9  13   1     2341.47     2266.55    490.51 o 
  -2  14   1    16002.09    16605.89    888.86 o 
   0  14   1        3.07      -27.75    197.32 o 
   2  14   1     6060.75     6826.59    457.29 o 
 -30   0   2      240.08      183.00    271.97 o 
 -28   0   2     3024.26     2992.85    418.22 o 
 -26   0   2    35729.34    32343.89   1203.90 o 
 -24   0   2     4313.84     4698.00    440.55 o 
 -22   0   2     5725.92     5568.48    292.83 o 
 -20   0   2    49942.70    48749.69    986.00 o 
 -18   0   2   174635.53   176950.27   2800.33 o 
 -16   0   2    79496.87    80611.42   1620.12 o 
 -14   0   2      344.62      251.91     87.79 o 
 -12   0   2       16.03       56.93     65.82 o 
 -10   0   2       20.83      111.35     95.12 o 
  -8   0   2     9728.17     8997.38    227.80 o 
  -6   0   2   385329.47   407721.72   4905.83 o 
  -4   0   2      937.36      813.14     50.46 o 
  -2   0   2   204214.58   208592.03   3102.72 o 
   0   0   2   400447.75   418375.91   8970.77 o 
   2   0   2   280800.44   280272.94   4833.11 o 
   4   0   2    15284.27    15836.41    307.12 o 
   6   0   2    97341.08   100041.34   1749.11 o 
   8   0   2    12349.55    13340.51    470.20 o 
  10   0   2    11776.79    10764.86    610.32 o 
  12   0   2    55061.66    55004.22    992.69 o 
  14   0   2    25696.89    26164.82    592.03 o 
  16   0   2    11679.82    10316.70    359.48 o 
  18   0   2    47229.32    44076.74    924.61 o 
  20   0   2    96789.81    93696.82   1690.05 o 
  22   0   2    26566.95    26858.72    714.35 o 
  24   0   2      806.52      728.70    265.51 o 
  26   0   2     1151.65     1394.07    325.10 o 
  28   0   2      112.69       68.16    241.41 o 
 -29   1   2    21913.04    20995.83    704.58 o 
 -27   1   2    14419.13    15672.88    580.54 o 
 -25   1   2     2152.40     2214.36    246.54 o 
 -23   1   2    23190.65    22781.20    524.07 o 
 -21   1   2    12806.94    13623.84    374.58 o 
 -19   1   2     4289.23     4343.90    175.17 o 
 -17   1   2    16329.94    16724.78    319.01 o 
 -15   1   2    14605.25    13496.78    267.32 o 
 -13   1   2        1.90      -11.35     58.71 o 
 -11   1   2   123782.08   124846.69   1225.31 o 
  -9   1   2    59856.34    60045.88    699.39 o 
  -7   1   2     5637.76     7316.55    137.30 o 
  -5   1   2     9555.92    10741.50    157.96 o 
  -3   1   2    47734.57    50465.10    586.79 o 
  -1   1   2    14046.59     5433.99   7811.92 o 
   1   1   2    81368.47    82393.04    729.10 o 
   3   1   2   248856.61   258403.17   2700.12 o 
   5   1   2   287417.50   305054.94   3152.45 o 
   7   1   2      325.81      216.27     91.82 o 
   9   1   2   176653.52   172683.72   2168.33 o 
  11   1   2   100550.43   102288.80   1366.68 o 
  13   1   2    21737.89    22743.33    437.56 o 
  15   1   2     4060.44     4401.13    168.57 o 
  17   1   2    11452.69    11780.89    396.73 o 
  19   1   2     8671.06     9452.33    265.52 o 
  21   1   2    17262.12    17176.39    382.94 o 
  23   1   2    15121.90    14641.71    428.52 o 
  25   1   2      346.90      574.30    240.17 o 
  27   1   2     3877.77     4527.12    353.96 o 
 -30   2   2     9741.44     8786.03    470.66 o 
 -28   2   2     1516.09     1477.08    236.73 o 
 -26   2   2    17495.87    16825.19    590.96 o 
 -24   2   2    13916.64    13923.94    415.17 o 
 -22   2   2        7.67      -79.07     98.35 o 
 -20   2   2     3592.85     3609.21    419.31 o 
 -18   2   2     2184.05     1857.74    122.94 o 
 -16   2   2    34749.38    33855.75    499.82 o 
 -14   2   2   187017.45   186769.66   2041.33 o 
 -12   2   2    91207.89    87979.41   1019.73 o 
 -10   2   2    40582.63    40207.23    511.38 o 
  -8   2   2    28555.12    28358.28    444.65 o 
  -6   2   2   191086.42   201136.48   2095.16 o 
  -4   2   2    61664.46    65287.01    725.60 o 
  -2   2   2   215875.28   225391.95   6228.95 o 
   0   2   2     3599.02     3505.74     90.98 o 
   2   2   2    10945.87    11192.84    179.44 o 
   4   2   2    40859.10    38038.98    538.67 o 
   6   2   2   341145.22   332117.94   3423.69 o 
   8   2   2    92970.51    91402.54   1039.50 o 
  10   2   2     2346.82     2160.14    259.79 o 
  12   2   2    24220.71    23154.01    434.80 o 
  14   2   2    20792.96    19092.23    404.05 o 
  16   2   2     5496.75     5028.05    217.72 o 
  18   2   2     2559.28     2328.41    146.59 o 
  20   2   2       27.50      -47.77    101.34 o 
  22   2   2     9219.76     8697.61    328.58 o 
  24   2   2    38272.30    38268.11    893.23 o 
  26   2   2    23138.24    22816.62    723.80 o 
  28   2   2     6569.15     7445.50    437.67 o 
 -29   3   2       66.42     -107.29    149.36 o 
 -27   3   2     1820.77     1684.64    245.31 o 
 -25   3   2    33618.63    33860.53    718.92 o 
 -23   3   2    48484.87    46077.89    848.92 o 
 -21   3   2    27984.06    26983.45    578.62 o 
 -19   3   2       23.64        1.31    103.68 o 
 -17   3   2    51415.46    50900.43    695.87 o 
 -15   3   2    24812.13    23430.83    382.34 o 
 -13   3   2     5110.56     4772.43    163.28 o 
 -11   3   2    15288.42    15825.11    333.73 o 
  -9   3   2     1109.13     1000.76     66.27 o 
  -7   3   2    63757.36    64920.67    746.56 o 
  -5   3   2   193957.61   190953.66   1797.65 o 
  -3   3   2   201757.03   199855.09   1890.74 o 
  -1   3   2   161242.50   164446.22   2208.77 o 
   1   3   2     1824.19     1913.91     82.12 o 
   3   3   2     1434.70     2059.37    143.39 o 
   5   3   2     3133.71     4189.59    161.28 o 
   7   3   2      105.82        9.26     93.93 o 
   9   3   2     6942.26     7373.80    183.22 o 
  11   3   2     1327.02      990.10    147.03 o 
  13   3   2    97400.28    95076.39   1322.94 o 
  15   3   2   121238.00   117276.38   1872.29 o 
  17   3   2    84053.53    82839.87   1427.87 o 
  19   3   2    15070.76    14381.49    679.84 o 
  21   3   2     1353.65     1538.44    172.12 o 
  23   3   2     5015.94     4799.94    269.90 o 
  25   3   2     1906.80     2411.59    226.18 o 
  27   3   2      121.19      507.65    284.45 o 
 -28   4   2     2227.69     2414.62    283.01 o 
 -26   4   2     2460.74     2297.88    286.99 o 
 -24   4   2     3127.94     2692.88    222.24 o 
 -22   4   2    20936.40    19889.02    506.43 o 
 -20   4   2    71721.13    70666.24   1125.73 o 
 -18   4   2    11898.12    11116.02    341.50 o 
 -16   4   2     1013.35     1012.96     98.25 o 
 -14   4   2    26703.16    25155.95    342.82 o 
 -12   4   2    32883.03    31946.30    458.77 o 
 -10   4   2    14855.76    14868.13    254.10 o 
  -8   4   2    26847.06    26226.16    368.79 o 
  -6   4   2   113492.87   117121.84   1283.21 o 
  -4   4   2     7466.48     7227.70    217.98 o 
  -2   4   2    43556.84    43397.79    629.82 o 
   0   4   2   111159.66   106882.49   1396.39 o 
   2   4   2    46474.11    42184.61    651.41 o 
   4   4   2       16.87       85.32     79.29 o 
   6   4   2    10791.21    12080.65    302.99 o 
   8   4   2     5901.98     6416.71    171.15 o 
  10   4   2    48698.26    48973.54    655.60 o 
  12   4   2    56125.69    52613.47    819.99 o 
  14   4   2    22064.49    21114.09    377.42 o 
  16   4   2       21.44        6.14    127.89 o 
  18   4   2    21716.06    19913.89    612.12 o 
  20   4   2    21677.85    22461.70    784.29 o 
  22   4   2     5895.56     4852.93    274.55 o 
  24   4   2      126.40      290.74    145.51 o 
  26   4   2     3383.98     2929.96    257.78 o 
 -27   5   2    11894.96    12195.60    447.57 o 
 -25   5   2      846.63      496.14    157.43 o 
 -23   5   2      170.40      262.65    129.30 o 
 -21   5   2     2511.37     2954.10    223.96 o 
 -19   5   2     8458.19     7858.17    298.66 o 
 -17   5   2    69980.98    66485.80   1052.42 o 
 -15   5   2    37024.22    35150.90    646.91 o 
 -13   5   2    11692.02    12942.74    289.77 o 
 -11   5   2    86175.84    85226.95   1004.42 o 
  -9   5   2   305614.50   304493.19   3192.53 o 
  -7   5   2   113458.46   114102.70   1617.15 o 
  -5   5   2     2023.78     2388.53     87.19 o 
  -3   5   2      575.67      591.19     61.29 o 
  -1   5   2     2472.98     3242.68    116.45 o 
   1   5   2    58237.67    60244.18    979.13 o 
   3   5   2    62664.84    59950.10    853.90 o 
   5   5   2     1685.79     1974.62    121.92 o 
   7   5   2    48255.39    45487.98    606.48 o 
   9   5   2   119811.87   117856.70   1360.22 o 
  11   5   2   106165.56   102268.15   1402.91 o 
  13   5   2     3514.51     3537.73    189.20 o 
  15   5   2      196.31      290.14    105.25 o 
  17   5   2     1365.46     1318.99    156.43 o 
  19   5   2     2718.82     2599.32    268.04 o 
  21   5   2    29019.62    27013.55    785.81 o 
  23   5   2     8524.48     7690.21    618.06 o 
  25   5   2        0.35       24.45    128.55 o 
 -26   6   2     4722.29     4846.26    310.86 o 
 -24   6   2     1838.72     2666.61    298.85 o 
 -22   6   2     5206.69     5403.84    283.72 o 
 -20   6   2    51110.90    47863.59   1107.84 o 
 -18   6   2    20222.82    18963.31    474.67 o 
 -16   6   2     3971.97     3777.46    219.93 o 
 -14   6   2     2537.17     2662.52    178.76 o 
 -12   6   2    40918.52    40823.17    701.86 o 
 -10   6   2     2230.34     2182.99    152.12 o 
  -8   6   2    31659.12    33368.30    474.72 o 
  -6   6   2    35341.86    34142.88    427.59 o 
  -4   6   2    17206.43    16456.21    286.99 o 
  -2   6   2    24832.91    24840.35    384.20 o 
   0   6   2    84010.40    83957.25   1176.98 o 
   2   6   2    18793.94    20043.36    464.95 o 
   4   6   2     2692.18     3188.05    244.35 o 
   6   6   2    19488.00    18650.58    544.51 o 
   8   6   2    18554.92    17973.44    341.83 o 
  10   6   2    15554.36    16497.67    356.12 o 
  12   6   2    21867.82    22307.19    473.37 o 
  14   6   2    15509.13    15200.62    393.44 o 
  16   6   2     2373.27     2711.35    334.13 o 
  18   6   2    34066.71    32244.80    670.07 o 
  20   6   2    32460.84    29037.01   1093.76 o 
  22   6   2     4709.55     4217.32    414.66 o 
  24   6   2     3621.27     3563.22    349.19 o 
 -25   7   2    19147.67    18920.59    975.98 o 
 -23   7   2    23404.57    21498.71    580.22 o 
 -21   7   2    18539.08    18539.61    514.82 o 
 -19   7   2     1656.15     1850.95    195.05 o 
 -17   7   2     6654.17     7358.89    297.73 o 
 -15   7   2    30953.99    30082.90    614.76 o 
 -13   7   2     5626.62     5321.92    235.32 o 
 -11   7   2     3811.24     3418.49    187.83 o 
  -9   7   2     2269.42     2062.14    110.81 o 
  -7   7   2     1797.97     2059.60    165.71 o 
  -5   7   2   147865.83   143762.52   2713.26 o 
  -3   7   2   131112.47   129793.38   1489.14 o 
  -1   7   2    50836.51    52700.52   1038.51 o 
   1   7   2     2036.19     2839.13    347.09 o 
   3   7   2    67689.35    63281.52    804.00 o 
   5   7   2    28694.03    26651.28    429.89 o 
   7   7   2     1618.77     2322.59    193.60 o 
   9   7   2     3148.64     3039.36    153.40 o 
  11   7   2     4070.92     4463.93    208.87 o 
  13   7   2    15526.99    14557.46    384.43 o 
  15   7   2    62333.88    59076.75   1312.58 o 
  17   7   2    37437.32    36423.43   1000.47 o 
  19   7   2      840.33      889.64    255.65 o 
  21   7   2     3113.33     2964.09    314.14 o 
  23   7   2     8098.30     7191.00    447.60 o 
 -24   8   2     4780.56     5707.43    528.33 o 
 -22   8   2     4638.94     5579.47    314.25 o 
 -20   8   2      500.42      940.49    169.60 o 
 -18   8   2     5463.75     5141.50    328.87 o 
 -16   8   2    43428.53    40687.86    779.98 o 
 -14   8   2    73408.34    69079.77   1324.35 o 
 -12   8   2    49282.92    48098.89   1119.81 o 
 -10   8   2    11964.48    10885.43    323.81 o 
  -8   8   2     5702.95     5409.40    228.61 o 
  -6   8   2     7622.49     9584.65    209.93 o 
  -4   8   2     7006.19     8755.69    203.40 o 
   0   8   2      684.81      940.66    145.24 o 
   2   8   2     5286.14     5413.47    229.93 o 
   4   8   2    90468.50    86843.08   1073.63 o 
   6   8   2    65557.12    63917.09    850.20 o 
   8   8   2    90089.77    86289.73   1653.69 o 
  10   8   2     9733.27     9497.43    298.42 o 
  12   8   2    15540.82    15670.59    407.18 o 
  14   8   2     1341.48     2244.40    355.99 o 
  16   8   2     3967.72     3793.59    242.54 o 
  18   8   2       79.47      100.87    139.46 o 
  20   8   2     1965.55     2161.80    217.55 o 
  22   8   2     5504.12     6468.54    687.48 o 
 -23   9   2     6826.37     6811.64    355.81 o 
 -21   9   2      518.79      465.28    166.64 o 
 -19   9   2      649.67      592.09    159.81 o 
 -17   9   2     1173.66     1540.75    184.57 o 
 -15   9   2     5511.54     5289.04    266.66 o 
 -13   9   2     5713.83     6659.77    286.93 o 
 -11   9   2    22645.66    20957.02    495.12 o 
  -9   9   2    10971.83    10858.86    339.60 o 
  -7   9   2     7313.41     6921.65    287.52 o 
  -5   9   2     1579.91     1573.75    172.04 o 
  -3   9   2     7547.27     7335.92    237.17 o 
  -1   9   2    14647.09    15037.15    921.98 o 
   1   9   2    10549.55    10604.46    273.35 o 
   3   9   2    52203.26    51891.58    863.09 o 
   5   9   2    10373.10    11216.25    283.67 o 
   7   9   2    19324.94    20118.17    711.33 o 
   9   9   2    23114.94    22793.52    503.87 o 
  11   9   2    21297.70    19632.03    471.39 o 
  13   9   2     9092.08     9192.17    326.28 o 
  15   9   2       25.36      -22.57    107.90 o 
  17   9   2       15.17     -203.99    135.99 o 
  19   9   2     3879.12     4838.44    599.23 o 
  21   9   2     3381.26     2827.50    509.50 o 
 -20  10   2    19809.62    17555.82    582.15 o 
 -18  10   2    34652.68    33297.79    742.20 o 
 -16  10   2     6706.65     6935.11    359.51 o 
 -14  10   2     8061.25     7455.20    313.81 o 
 -12  10   2     8114.08     8082.68    317.39 o 
 -10  10   2    11990.22    12862.55    389.75 o 
  -8  10   2    31299.81    29161.23    733.73 o 
  -6  10   2     3546.16     3572.49    218.07 o 
  -4  10   2     7667.41     6721.72    275.47 o 
  -2  10   2    38276.18    36483.12   1060.03 o 
   0  10   2    76458.35    73601.40   1471.09 o 
   2  10   2    33630.75    32856.66    644.92 o 
   4  10   2    10894.70    11105.22    423.64 o 
   6  10   2     2861.70     3140.72    199.51 o 
   8  10   2      150.22      247.14    110.20 o 
  10  10   2     5166.45     4736.88    243.38 o 
  12  10   2    15689.41    15229.25    620.27 o 
  14  10   2     4306.04     4453.63    559.84 o 
  16  10   2      116.41      161.89    310.08 o 
  18  10   2     6542.91     6958.75    683.62 o 
 -19  11   2     2247.28     3637.14    294.59 o 
 -17  11   2     1930.36     3486.15    501.52 o 
 -15  11   2     1794.85     1560.17    200.76 o 
 -13  11   2       42.58       59.40    124.32 o 
 -11  11   2     5481.29     5004.08    271.56 o 
  -9  11   2     4971.69     5296.40    268.57 o 
  -7  11   2      158.90      758.63    139.97 o 
  -5  11   2     2490.07     2668.11    394.19 o 
  -3  11   2    11117.52    10338.50    357.77 o 
  -1  11   2      147.16      762.30    258.05 o 
   1  11   2     3948.64     6131.75    344.39 o 
   3  11   2     7307.84     8322.45    518.99 o 
   5  11   2     7439.04     7243.33    366.06 o 
   7  11   2     6542.48     6775.17    283.96 o 
   9  11   2     7921.38     8087.44    315.82 o 
  11  11   2     5489.54     5384.22    609.54 o 
  13  11   2     2548.15     2821.28    505.29 o 
  15  11   2     9242.82     8658.45    745.57 o 
  17  11   2      596.70      281.70    339.36 o 
 -16  12   2     6826.21     7104.58    356.36 o 
 -14  12   2    19199.98    19819.63    561.54 o 
 -12  12   2    11524.06    11107.58    412.04 o 
 -10  12   2     6235.63     8687.18    621.74 o 
  -8  12   2     2225.07     2817.69    305.25 o 
  -6  12   2     7496.32     8168.77    664.89 o 
  -4  12   2     3035.95     3425.38    309.48 o 
  -2  12   2     1460.27     1666.23    207.50 o 
   0  12   2       13.58      -71.44    140.14 o 
   2  12   2     2603.56     2689.51    276.27 o 
   4  12   2    15093.88    14034.54    712.37 o 
   6  12   2    31154.26    30084.81   1319.25 o 
   8  12   2    16684.71    16734.99    976.35 o 
  10  12   2       49.48      678.12    344.98 o 
  12  12   2      648.23      612.57    363.76 o 
  14  12   2     4305.77     5095.77    654.68 o 
 -11  13   2      291.76      810.78    184.12 o 
  -9  13   2        8.57     -177.28    172.26 o 
  -7  13   2     1736.38     2513.80    312.44 o 
  -5  13   2    17800.45    17859.29    661.90 o 
  -3  13   2    17359.58    16461.02    621.03 o 
  -1  13   2    15984.51    15211.12    992.17 o 
   1  13   2      480.93      -15.07    282.60 o 
   3  13   2     2291.54     2999.91    468.50 o 
   5  13   2      967.11     2260.35    451.03 o 
   7  13   2     1594.92     1827.99    458.33 o 
   9  13   2      602.64      762.79    368.84 o 
  -2  14   2     2840.49     6591.57    604.30 o 
   0  14   2     6208.16     5180.00    422.33 o 
 -29   1   3     2332.90     2456.19    413.88 o 
 -27   1   3     2964.70     2533.04    524.24 o 
 -25   1   3       66.27      280.44    149.43 o 
 -23   1   3    13974.86    14706.40    446.67 o 
 -21   1   3    12321.52    12846.42    362.33 o 
 -19   1   3    21637.34    20680.06    375.53 o 
 -17   1   3    66265.66    64724.75    823.56 o 
 -15   1   3    21781.92    20828.65    342.99 o 
 -13   1   3    11229.46    10486.24    209.15 o 
 -11   1   3    37121.60    36991.73    427.34 o 
  -9   1   3    11242.95    12552.29    182.13 o 
  -7   1   3    16749.41    17682.82    245.64 o 
  -5   1   3    36442.53    40189.74    535.17 o 
  -3   1   3    13876.68    14684.78    170.36 o 
  -1   1   3    56009.88    57156.94    723.27 o 
   1   1   3   157356.48   164880.44   1738.54 o 
   3   1   3    18953.72    16455.42    399.72 o 
   5   1   3   233968.95   215837.38  15579.63 o 
   7   1   3    34336.69    32831.91    382.59 o 
   9   1   3    48686.86    48613.98    618.41 o 
  11   1   3    50473.53    51171.27    771.61 o 
  13   1   3     1380.38     1325.29    123.60 o 
  15   1   3      602.93      550.97     90.16 o 
  17   1   3     9848.34     9822.05    261.85 o 
  19   1   3    23166.55    23227.60    442.52 o 
  21   1   3    13199.68    12825.50    333.74 o 
  23   1   3    13604.73    13230.81    414.39 o 
  25   1   3     7000.92     6362.88    373.08 o 
  27   1   3     9466.17    10359.20    826.42 o 
 -30   2   3      228.64      275.75    178.12 o 
 -28   2   3      717.41      615.23    194.75 o 
 -26   2   3     1999.57     1843.77    348.62 o 
 -24   2   3    11472.03    11736.53    376.56 o 
 -22   2   3      128.36       12.07    100.57 o 
 -20   2   3    23274.09    22246.30    528.19 o 
 -18   2   3    23355.39    21910.77    381.17 o 
 -16   2   3    18544.04    18136.38    289.58 o 
 -14   2   3    27870.53    30223.98    439.50 o 
 -12   2   3     1439.50     1593.50     87.64 o 
 -10   2   3    44589.46    44162.30    741.58 o 
  -8   2   3     3794.64     3989.47     92.63 o 
  -6   2   3     9591.59    10192.45    143.42 o 
  -4   2   3    18766.08    18872.57    349.92 o 
  -2   2   3    23267.50    25280.53    417.50 o 
   0   2   3    49802.62    51915.39    574.43 o 
   2   2   3   190317.31   195619.69   1832.84 o 
   4   2   3     1875.49     1890.11    113.54 o 
   6   2   3    18526.17    18432.25    330.76 o 
   8   2   3      341.37      791.38    172.28 o 
  10   2   3     5252.25     5991.87    202.45 o 
  12   2   3     1084.39      958.33    105.56 o 
  14   2   3     2725.18     2878.62    177.11 o 
  16   2   3     1067.17     1129.09    146.20 o 
  18   2   3     2674.84     2575.76    158.89 o 
  20   2   3    12053.21    11594.66    506.17 o 
  22   2   3      307.15      457.51    137.24 o 
  24   2   3     5205.48     5625.30    296.94 o 
  26   2   3       41.88      206.00    259.70 o 
 -29   3   3     8027.45     7721.87    435.37 o 
 -27   3   3      562.58      474.95    176.24 o 
 -25   3   3     2497.04     2733.63    222.17 o 
 -23   3   3        6.12      136.99    117.93 o 
 -21   3   3     1767.23     2101.46    181.08 o 
 -19   3   3     7242.19     7746.49    270.95 o 
 -17   3   3     6093.97     6155.26    184.39 o 
 -15   3   3    49921.17    48014.85    639.20 o 
 -13   3   3    59918.57    57441.56    717.91 o 
 -11   3   3    18166.33    16946.28    235.95 o 
  -9   3   3    33655.37    35631.13    465.41 o 
  -7   3   3     3568.85     3440.98    103.66 o 
  -5   3   3    90168.43    96342.07    945.48 o 
  -3   3   3     2671.63     2607.83    123.58 o 
  -1   3   3     5082.66     5464.17    126.76 o 
   1   3   3    27052.30    29423.42    366.00 o 
   3   3   3     2723.17     3377.65    166.84 o 
   5   3   3    45910.97    47110.95    575.41 o 
   7   3   3    10869.36    11041.11    336.30 o 
   9   3   3     1464.80     1314.01     92.80 o 
  11   3   3     1441.68     1134.39    104.01 o 
  13   3   3     3329.75     3492.26    176.55 o 
  15   3   3    12032.25    11969.52    328.70 o 
  17   3   3     2368.56     2684.33    186.07 o 
  19   3   3     3500.55     3541.69    512.34 o 
  21   3   3      258.53      310.45    121.29 o 
  23   3   3     4320.07     4514.26    268.62 o 
  25   3   3    11912.64    12160.12    425.91 o 
  27   3   3     6277.67     6822.57    414.19 o 
 -28   4   3     1934.09     1848.57    263.43 o 
 -26   4   3    13640.80    12522.04    424.97 o 
 -24   4   3     9972.65    10016.50    510.12 o 
 -22   4   3    39389.08    39312.58    760.27 o 
 -20   4   3     9588.73     9433.70    327.93 o 
 -18   4   3        5.01     -129.06     86.04 o 
 -16   4   3      242.70      346.56     76.21 o 
 -14   4   3     1057.88     1006.32     82.34 o 
 -12   4   3       54.79      103.89     53.37 o 
 -10   4   3     2972.60     3716.41    124.13 o 
  -8   4   3    37660.84    41138.71    527.61 o 
  -6   4   3    82164.36    83306.89    846.41 o 
  -4   4   3   136226.38   134920.50   1475.26 o 
  -2   4   3    79097.60    76104.38    877.93 o 
   0   4   3    55774.57    56896.43    810.05 o 
   2   4   3    27605.32    28298.62    378.33 o 
   4   4   3     8201.96     9016.88    181.59 o 
   6   4   3       18.93       62.68     46.53 o 
   8   4   3      252.34      181.14    135.98 o 
  10   4   3    17126.80    17418.32    322.80 o 
  12   4   3    22274.75    21407.58    440.90 o 
  14   4   3    53105.80    51218.32   1002.14 o 
  16   4   3    15792.42    14889.05    382.91 o 
  18   4   3    22888.51    21241.28    640.19 o 
  20   4   3     1250.90     1163.38    212.66 o 
  22   4   3      223.23      190.43    182.43 o 
  24   4   3       21.04       76.97    130.08 o 
  26   4   3       32.36       -1.15    142.35 o 
 -29   5   3      486.93      716.80    344.14 o 
 -27   5   3     1182.16     1603.06    209.01 o 
 -25   5   3     6068.32     6673.42    507.48 o 
 -23   5   3       10.97       17.28     96.77 o 
 -21   5   3      867.92      798.99    154.67 o 
 -19   5   3     2785.62     2377.41    292.79 o 
 -17   5   3     2036.48     2996.70    243.32 o 
 -15   5   3        4.22      138.38     90.72 o 
 -13   5   3     6616.04     6174.69    256.05 o 
 -11   5   3     1332.76     1527.35    107.12 o 
  -9   5   3    19156.02    17365.50    295.84 o 
  -7   5   3     2561.08     2164.94    219.31 o 
  -5   5   3    46592.39    48248.26    712.75 o 
  -3   5   3      493.86      337.09     78.22 o 
  -1   5   3     9697.69     9012.32    364.76 o 
   1   5   3     9424.71    10914.83    205.86 o 
   3   5   3    19314.25    21958.26    334.59 o 
   5   5   3     3631.27     3784.09    166.00 o 
   7   5   3    48142.54    48898.96    760.89 o 
   9   5   3     1570.88     1831.40    152.28 o 
  11   5   3     7491.17     8870.88    503.16 o 
  13   5   3     7555.54     7389.74    256.29 o 
  15   5   3    16870.36    16638.18    413.55 o 
  17   5   3      370.46      282.34    146.18 o 
  19   5   3     2297.46     2420.52    299.11 o 
  21   5   3     1743.67     2612.73    391.52 o 
  23   5   3      479.12      788.04    218.95 o 
  25   5   3     1779.63     1849.90    222.23 o 
 -28   6   3    24180.17    23220.62    782.52 o 
 -26   6   3    15660.99    15743.73    507.70 o 
 -24   6   3     2373.02     2535.29    585.88 o 
 -22   6   3     2986.46     2698.93    221.66 o 
 -20   6   3     1354.39     2059.32    198.41 o 
 -18   6   3     4382.35     4611.53    278.31 o 
 -16   6   3    21302.25    20312.32    475.89 o 
 -14   6   3    16920.97    16103.51    699.56 o 
 -12   6   3    12284.43    13085.67    261.56 o 
 -10   6   3    56355.18    57612.93    753.02 o 
  -8   6   3   110595.07   108102.54   1242.38 o 
  -6   6   3    20681.98    19704.45    291.41 o 
  -4   6   3    34398.66    35190.60    500.62 o 
  -2   6   3    49192.05    46771.88   2820.18 o 
   0   6   3     5487.10     5985.87    434.32 o 
   2   6   3    53311.11    50285.93    643.70 o 
   4   6   3    10275.67     9546.17    214.14 o 
   6   6   3     7522.04     7563.76    221.32 o 
   8   6   3    23434.92    21543.12    447.74 o 
  10   6   3   107047.41   102201.10   1450.87 o 
  12   6   3    40974.45    39902.38    694.97 o 
  14   6   3    13160.30    12670.03    356.83 o 
  16   6   3    20677.80    19166.69    469.84 o 
  18   6   3     7438.93     7255.67    392.99 o 
  20   6   3     7725.00     7865.05    434.61 o 
  22   6   3     7744.08     7085.71    421.60 o 
  24   6   3      778.71      764.81    230.21 o 
 -27   7   3     8268.92     9694.15    420.83 o 
 -25   7   3     5083.67     4606.61    308.24 o 
 -23   7   3     6378.02     7241.04    343.31 o 
 -21   7   3     9399.32     9424.23    642.97 o 
 -19   7   3    12347.11    12286.06    399.01 o 
 -17   7   3    17773.15    17451.95    494.83 o 
 -15   7   3    26438.90    24798.13    543.02 o 
 -13   7   3     1357.21     1242.96    140.38 o 
 -11   7   3     1982.37     2314.36    202.81 o 
  -9   7   3    24995.52    23152.28    383.17 o 
  -7   7   3     4948.77     4321.71    141.88 o 
  -5   7   3     5458.78     8168.50    292.81 o 
  -1   7   3    72373.06    72918.06   1074.39 o 
   1   7   3    15962.54    15327.02    343.59 o 
   3   7   3     7703.43     9074.59    261.43 o 
   5   7   3       54.34       31.58     54.65 o 
   7   7   3     6732.41     5712.80    248.20 o 
   9   7   3     1955.86     2289.26    169.70 o 
  11   7   3     6962.73     3853.02   1791.16 o 
  13   7   3    13562.52    13152.98    656.13 o 
  15   7   3     7568.50     8192.83    556.62 o 
  17   7   3     3358.63     3670.34    237.28 o 
  19   7   3    10996.52    11364.94    509.49 o 
  21   7   3     1136.10     1249.29    524.73 o 
  23   7   3     2075.03     1628.30    439.54 o 
 -24   8   3    22090.97    21616.97    603.44 o 
 -22   8   3    17534.23    17337.71    519.30 o 
 -20   8   3    24465.52    20551.82    711.94 o 
 -18   8   3      813.57      824.77    160.31 o 
 -16   8   3     7584.45     8081.31    361.67 o 
 -14   8   3      423.14      885.34    138.39 o 
 -12   8   3        4.89      420.92    224.28 o 
 -10   8   3    13282.74    12685.21    426.56 o 
  -8   8   3     2033.82     1894.11    118.75 o 
  -6   8   3    41302.41    39635.89    518.06 o 
  -4   8   3    73862.81    69986.95    803.44 o 
  -2   8   3    18047.47    16924.46    699.89 o 
   0   8   3     8700.18     8128.93    265.16 o 
   2   8   3    12139.32    10666.50    299.88 o 
   4   8   3    34062.17    34058.50    622.61 o 
   6   8   3     1826.56      500.45    122.09 o 
   8   8   3      475.56      166.50    249.91 o 
  10   8   3     1756.22     1547.18    194.58 o 
  12   8   3     1918.25     1678.55    498.94 o 
  14   8   3    33805.04    32198.68    652.44 o 
  16   8   3    14004.67    14052.92    420.65 o 
  18   8   3    14228.00    13682.11    921.78 o 
  20   8   3     2194.99     1586.07    427.52 o 
  22   8   3     3069.99     3968.58    569.00 o 
 -23   9   3     1036.14      828.38    233.58 o 
 -21   9   3        6.74      -50.93    131.04 o 
 -19   9   3     1644.43     2136.96    216.08 o 
 -17   9   3     6480.00     6377.81    302.81 o 
 -15   9   3    14246.62    13778.18    687.90 o 
 -13   9   3    49870.11    47401.09    857.80 o 
 -11   9   3    48129.63    47105.11    973.80 o 
  -9   9   3       37.93      276.73    136.93 o 
  -7   9   3       32.85       62.37     96.66 o 
  -5   9   3      312.56      243.08     64.81 o 
  -3   9   3      208.10      270.39     93.99 o 
  -1   9   3    17142.15    14902.66    386.34 o 
   1   9   3     4437.19     4793.75    217.21 o 
   3   9   3    17747.99    19104.91    447.41 o 
   5   9   3    39562.05    37316.54    695.59 o 
   7   9   3    45505.32    42005.28   1249.25 o 
   9   9   3    18107.02    18681.79    932.86 o 
  11   9   3     1872.52     2408.11    243.15 o 
  13   9   3      686.52     1041.01    202.38 o 
  15   9   3     1496.07     1270.84    374.22 o 
  17   9   3     2663.36     3418.49    518.05 o 
  19   9   3       21.03      122.17    303.92 o 
 -22  10   3     1926.40     1742.76    233.55 o 
 -20  10   3     1079.47     1952.85    223.26 o 
 -18  10   3     3316.05     4305.58    400.96 o 
 -16  10   3    15018.44    16401.95    685.46 o 
 -14  10   3     3939.12     4281.89    278.42 o 
 -12  10   3      963.21     1601.87    180.19 o 
 -10  10   3     4561.16     4482.06    289.33 o 
  -8  10   3     6239.47     7173.97    291.74 o 
  -6  10   3     1439.66     1453.58    135.48 o 
  -4  10   3     3055.96     2960.84    201.17 o 
  -2  10   3    13909.14    13684.77    385.45 o 
   0  10   3     4792.99     5997.63    297.74 o 
   2  10   3     1994.71     2726.86    392.45 o 
   4  10   3    16729.65    14557.51    404.77 o 
   6  10   3        3.70      -19.37     64.99 o 
   8  10   3     7831.13     7483.65    615.63 o 
  10  10   3     7144.08     7614.23    648.89 o 
  12  10   3      159.87      768.64    340.79 o 
  14  10   3     1479.96     1461.17    392.11 o 
  16  10   3     5115.48     4842.38    610.59 o 
  18  10   3      513.59      705.11    377.43 o 
 -19  11   3    24143.29    24820.48    652.88 o 
 -17  11   3    10681.89    10231.41    402.38 o 
 -15  11   3       41.00      108.24    135.85 o 
 -13  11   3      744.06      670.67    157.09 o 
 -11  11   3     2687.21     2434.36    284.95 o 
  -9  11   3     9148.42     9202.20    344.95 o 
  -7  11   3    37412.74    34854.61   1048.01 o 
  -5  11   3     2994.49     2729.04    214.14 o 
  -3  11   3      821.56     1155.10    161.55 o 
  -1  11   3    28099.55    21031.22   4791.42 o 
   1  11   3    35012.34    33842.13   1000.85 o 
   3  11   3    14895.07    13785.16    498.12 o 
   5  11   3     2528.44     2516.22    283.20 o 
   7  11   3    12463.73    12383.33    796.83 o 
   9  11   3    10316.56     9189.47    712.94 o 
  11  11   3    16632.58    14630.24    934.49 o 
  13  11   3    14129.59    14225.26    928.03 o 
  15  11   3      835.38     1155.37    422.71 o 
 -16  12   3     5353.67     5265.17    389.03 o 
 -14  12   3     6996.55     7777.79    405.22 o 
 -12  12   3     8621.26     9737.18    390.84 o 
 -10  12   3    28346.96    26682.86    902.93 o 
  -8  12   3    14679.92    13507.26    556.47 o 
  -6  12   3     9532.14     9540.42    458.58 o 
  -4  12   3      967.25      941.80    175.39 o 
  -2  12   3     1613.05     1318.14    221.74 o 
   0  12   3     1787.24     2426.07    259.86 o 
   2  12   3     4762.72     4471.42    505.10 o 
   4  12   3     5691.95     5157.81    568.40 o 
   8  12   3    13440.08    14304.20    909.37 o 
  10  12   3    11425.40    11231.31    828.16 o 
  12  12   3      478.25      343.29    360.13 o 
 -11  13   3    11358.33    11417.02    625.04 o 
  -9  13   3     1027.06      578.57    237.60 o 
  -7  13   3    10558.15    10553.20    512.56 o 
  -5  13   3     9021.28    11140.26   1317.85 o 
  -3  13   3     1379.68     2313.55    289.42 o 
  -1  13   3       20.58      484.58    502.15 o 
   1  13   3      232.22      234.29    281.56 o 
   3  13   3     6746.81     6650.50    606.57 o 
   5  13   3    26223.62    24111.85   1190.57 o 
   7  13   3    10478.88     9529.64    770.24 o 
   9  13   3     6576.00     6113.81    704.72 o 
  -2  14   3    30945.83    32553.87   1310.32 o 
 -30   0   4    16174.27    14978.34    849.51 o 
 -28   0   4    25787.38    22611.65   1010.92 o 
 -26   0   4    52408.48    50335.22   1587.62 o 
 -24   0   4    10909.28    10474.79    615.42 o 
 -22   0   4      540.37      407.19    132.11 o 
 -20   0   4    82747.48    82014.48   1450.53 o 
 -18   0   4   196960.86   185121.08   2894.89 o 
 -16   0   4    42139.90    38087.37    749.52 o 
 -14   0   4    68515.63    72713.98   1225.64 o 
 -12   0   4     2613.76     1932.24    127.69 o 
 -10   0   4    91420.02    86492.91   1113.44 o 
  -8   0   4   328402.78   338685.28   4001.62 o 
  -6   0   4   213205.06   218457.00   2597.82 o 
  -4   0   4      195.53      459.97     74.32 o 
  -2   0   4   152429.73   159622.06   1894.95 o 
   0   0   4   162913.67   170925.73   3563.64 o 
   2   0   4   400402.41   419449.25   8609.21 o 
   4   0   4    14194.78    18520.20    371.64 o 
   6   0   4      995.61     1321.17    106.20 o 
   8   0   4    18339.05    18538.02    608.26 o 
  10   0   4    89014.79    86414.41   1163.40 o 
  12   0   4   198190.73   184939.25   2871.69 o 
  14   0   4   113492.28   108594.59   1822.51 o 
  16   0   4     3829.20     3654.38    239.73 o 
  18   0   4     5623.16     5290.05    319.83 o 
  20   0   4    40173.21    39001.24    903.51 o 
  22   0   4    16148.17    14904.28    527.54 o 
  24   0   4      536.69      273.50    222.51 o 
  26   0   4     7577.51     7284.58    585.09 o 
 -31   1   4     4320.19     4761.64    543.90 o 
 -29   1   4    12874.44    12223.46    522.57 o 
 -27   1   4     6271.92     5624.05    352.45 o 
 -25   1   4     6983.74     6675.68    424.71 o 
 -23   1   4    16670.47    16078.43    419.06 o 
 -21   1   4    15004.25    15397.50    393.07 o 
 -19   1   4    10525.64    10675.26    251.61 o 
 -17   1   4    32425.25    31874.36    475.28 o 
 -15   1   4    41038.70    42359.30    508.67 o 
 -13   1   4     3726.20     3598.51    108.65 o 
 -11   1   4    62154.25    62760.45    716.64 o 
  -9   1   4     2763.67     2396.83     71.69 o 
  -7   1   4    16586.63    18234.89    253.54 o 
  -5   1   4      245.19      221.87     29.48 o 
  -3   1   4    89444.80    92765.83    872.73 o 
  -1   1   4     5385.79     5495.06    102.31 o 
   1   1   4    91289.75    95064.43   1017.12 o 
   3   1   4     2592.34     2212.26    152.67 o 
   5   1   4    56584.79    59402.45   1003.11 o 
   7   1   4    48266.66    47059.57    518.77 o 
   9   1   4   121071.43   120628.44   1362.55 o 
  11   1   4    45038.92    46637.24    627.01 o 
  13   1   4      367.96      365.45     96.65 o 
  15   1   4    20379.18    20665.14    385.32 o 
  17   1   4    17143.82    16399.58    349.24 o 
  19   1   4      178.71       87.32     90.81 o 
  21   1   4    12843.69    12689.69    338.05 o 
  23   1   4    10491.00     9987.51    364.50 o 
  25   1   4     1567.61     1275.99    222.98 o 
  27   1   4     4997.34     5189.28    392.12 o 
 -30   2   4    10092.62     9715.38    481.14 o 
 -28   2   4     1143.76     1256.74    342.88 o 
 -26   2   4     7739.12     7866.64    397.50 o 
 -24   2   4     3542.31     3110.56    216.83 o 
 -22   2   4     4770.57     4805.95    233.74 o 
 -20   2   4     7844.08     8255.87    284.76 o 
 -18   2   4        2.86      -78.54     52.36 o 
 -16   2   4    18518.59    17812.24    280.91 o 
 -14   2   4   216780.44   217437.17   2081.99 o 
 -12   2   4   200858.03   198479.23   2130.72 o 
 -10   2   4    65239.33    67229.88    912.24 o 
  -8   2   4    39083.60    40624.15    500.95 o 
  -6   2   4    37918.10    38674.20    453.82 o 
  -4   2   4    12414.71    13374.82    178.32 o 
  -2   2   4     9402.56     9470.50    312.83 o 
   0   2   4   164840.41   171060.22   1788.10 o 
   2   2   4   174853.23   187560.36   1748.25 o 
   4   2   4   186392.84   184979.98   1735.94 o 
   6   2   4   227523.16   222187.06   4319.88 o 
   8   2   4   137902.38   136929.39   1759.78 o 
  10   2   4    14109.23    13527.43    293.62 o 
  12   2   4    15025.02    14050.38    286.00 o 
  14   2   4      493.77      663.03    110.74 o 
  16   2   4      100.34      -62.01     86.73 o 
  18   2   4    12847.21    13175.53    323.44 o 
  20   2   4     9976.93     9538.78    288.13 o 
  22   2   4    16762.24    15989.08    460.37 o 
  24   2   4    17380.16    17677.07    509.84 o 
  26   2   4    28211.75    28162.08   1340.52 o 
 -29   3   4     3808.17     4422.25    351.15 o 
 -27   3   4        1.30      200.50    153.72 o 
 -25   3   4    18078.13    17039.16    472.28 o 
 -23   3   4    84192.41    81491.16   1269.78 o 
 -21   3   4    15120.30    15478.44    411.56 o 
 -19   3   4     4702.64     4424.34    183.25 o 
 -17   3   4    27424.96    26753.29    526.74 o 
 -15   3   4    14897.44    14589.65    267.29 o 
 -13   3   4    49466.21    53308.36    670.85 o 
 -11   3   4    47201.78    47410.29    524.66 o 
  -9   3   4    20663.96    20764.00    313.13 o 
  -7   3   4    17073.27    18277.11    236.21 o 
  -5   3   4   203447.95   206438.42   2200.17 o 
  -3   3   4   295577.63   305875.16   3194.96 o 
  -1   3   4    16047.54    16852.56    294.30 o 
   1   3   4      774.54     1113.43     58.29 o 
   3   3   4   124577.91   127782.46   1403.07 o 
   5   3   4     6367.22     7709.21    225.22 o 
   7   3   4     4758.78     4849.78    160.33 o 
   9   3   4    20751.47    20972.55    405.74 o 
  11   3   4      978.86     1033.16    115.60 o 
  13   3   4    37218.23    36620.04    637.62 o 
  15   3   4    71411.54    70775.24   1210.27 o 
  17   3   4    30408.72    28855.28    588.44 o 
  19   3   4     1323.58     1469.35    402.86 o 
  21   3   4      686.12      780.88    152.04 o 
  23   3   4     3023.87     3244.83    242.87 o 
  25   3   4      685.57      823.31    184.89 o 
 -30   4   4      666.40      812.60    230.08 o 
 -28   4   4     9910.04     9689.16    474.64 o 
 -26   4   4    11876.55    12988.53    431.20 o 
 -24   4   4     3429.83     3420.34    236.34 o 
 -22   4   4     3809.83     3919.95    204.66 o 
 -20   4   4    41854.95    39041.77    730.12 o 
 -18   4   4     8155.63     8026.12    227.59 o 
 -16   4   4     5764.96     6293.36    189.15 o 
 -14   4   4    22363.94    21903.77    302.93 o 
 -12   4   4    69464.91    71167.89   1429.28 o 
 -10   4   4    11097.83    12114.17    231.00 o 
  -8   4   4   104679.57   108908.25   1217.14 o 
  -6   4   4    38984.31    38077.68    436.91 o 
  -4   4   4    60429.13    62180.23    739.40 o 
  -2   4   4    74449.34    75026.45   1005.06 o 
   0   4   4   105486.64   101920.95   1303.18 o 
   2   4   4    21324.66    19730.76    289.26 o 
   4   4   4    11895.24    14671.26    246.22 o 
   6   4   4    39793.63    41164.02    541.10 o 
   8   4   4      689.26      726.75     98.73 o 
  10   4   4    37867.81    36806.00    629.82 o 
  12   4   4    17205.83    16835.46    336.03 o 
  14   4   4     8972.50     8757.05    283.73 o 
  16   4   4     2217.99     2499.50    183.78 o 
  18   4   4    44989.27    42997.75   1510.06 o 
  20   4   4    13576.39    13264.52    701.55 o 
  22   4   4      702.92      987.11    173.25 o 
  24   4   4      875.32      764.19    187.87 o 
 -29   5   4    14862.27    14780.08    611.60 o 
 -27   5   4    25952.68    26165.26    654.60 o 
 -25   5   4     4425.38     4780.32    340.73 o 
 -23   5   4     7481.16     6288.51    248.07 o 
 -21   5   4     7870.21     6630.95    460.70 o 
 -19   5   4    47890.46    48213.02    851.96 o 
 -17   5   4    93324.59    90958.18   1338.85 o 
 -15   5   4    82419.65    79801.48   1143.14 o 
 -13   5   4    13530.50    12875.34    286.21 o 
 -11   5   4    80514.10    76326.15    921.58 o 
  -9   5   4   109464.70   108075.56   1231.39 o 
  -7   5   4   146686.47   148801.89   1461.95 o 
  -5   5   4     1308.51     1916.57     86.99 o 
  -3   5   4      246.39      206.52     54.27 o 
  -1   5   4    29579.14    31742.71    640.22 o 
   1   5   4    83520.55    79144.19    910.08 o 
   3   5   4   163674.13   161566.17   1748.26 o 
   5   5   4    82985.23    81268.20    957.68 o 
   7   5   4    14721.79    14958.97    282.46 o 
   9   5   4    32738.44    33577.44    503.09 o 
  11   5   4    61636.66    61034.79    954.72 o 
  13   5   4     1521.18     1627.57    180.04 o 
  15   5   4      772.43      532.70    154.38 o 
  17   5   4    16004.08    14331.85    519.49 o 
  19   5   4    10640.50    10220.10    462.47 o 
  21   5   4    51605.87    48339.76   1154.68 o 
  23   5   4    30820.12    30360.84   1656.41 o 
  25   5   4      454.97      388.45    195.43 o 
 -28   6   4     4095.51     4265.21    306.86 o 
 -26   6   4     6154.96     6193.38    326.40 o 
 -24   6   4     1413.16     1365.68    176.89 o 
 -22   6   4     6193.27     5560.78    281.03 o 
 -20   6   4    18639.93    17457.78    470.57 o 
 -18   6   4     2041.21     2580.88    205.75 o 
 -16   6   4      182.42      148.45    105.38 o 
 -14   6   4    16317.93    16003.22    424.53 o 
 -12   6   4    26368.84    25788.17    411.67 o 
 -10   6   4       58.08      170.94     58.36 o 
  -8   6   4    29623.20    29879.18    393.28 o 
  -6   6   4    76602.38    73816.30    800.80 o 
  -4   6   4    19546.14    19465.11   1733.42 o 
  -2   6   4    28102.73    28238.91    430.67 o 
   0   6   4    99794.49   102644.48   1727.59 o 
   2   6   4    46120.71    46412.24    604.06 o 
   4   6   4     2343.88     2565.30    269.91 o 
   6   6   4     7494.02     6631.76    215.06 o 
   8   6   4    16515.51    14897.75    300.84 o 
  10   6   4    16446.50    16045.96    329.72 o 
  12   6   4    12575.59    12424.22    354.63 o 
  14   6   4    16457.13    15396.93    395.46 o 
  16   6   4      506.72      590.37    133.14 o 
  18   6   4    30132.16    27506.73   1500.48 o 
  20   6   4     9703.41     9108.52    466.68 o 
  22   6   4      774.03      318.29    193.76 o 
  24   6   4     1449.95     1681.90    446.45 o 
 -27   7   4     1693.21     2050.34    240.76 o 
 -25   7   4    14819.48    13002.00    456.42 o 
 -23   7   4    66357.61    62512.30   1118.58 o 
 -21   7   4    33218.93    32542.64    708.65 o 
 -19   7   4    11182.03    11383.96    381.25 o 
 -17   7   4       84.09      147.67    110.72 o 
 -15   7   4     7649.81     7991.67    295.49 o 
 -13   7   4        1.87      -35.90     82.88 o 
 -11   7   4     5545.36     5263.28    217.11 o 
  -9   7   4     1663.36     1961.87    135.59 o 
  -7   7   4    21889.43    21548.69    326.81 o 
  -5   7   4   136837.39   133419.67   1363.62 o 
  -3   7   4   162291.70   153115.88   2022.11 o 
  -1   7   4    94058.70    89040.66   1286.56 o 
   1   7   4     4843.52     5372.72    195.31 o 
   3   7   4    16712.76    16467.96    306.88 o 
   5   7   4     2673.07     2778.75    131.54 o 
   7   7   4     1797.51     2108.98    126.58 o 
   9   7   4    21227.24    19575.68    509.49 o 
  11   7   4      115.91      258.20    104.97 o 
  13   7   4    28818.39    26562.83   1121.44 o 
  15   7   4    44613.95    27868.38  10414.50 o 
  17   7   4    46092.95    43535.76    820.93 o 
  19   7   4     7647.65     7908.17    435.08 o 
  21   7   4      118.25      237.14    283.56 o 
  23   7   4     1773.62     1335.80    440.28 o 
 -26   8   4     7843.52     8082.53    445.54 o 
 -24   8   4     1129.48     1455.07    212.99 o 
 -22   8   4     1321.61     1487.42    208.98 o 
 -20   8   4     5623.45     5778.97    296.62 o 
 -18   8   4     4028.93     4314.60    263.35 o 
 -16   8   4     4212.85     4297.02    241.37 o 
 -14   8   4    45009.79    40570.50    758.12 o 
 -12   8   4     9530.56     9249.13    310.21 o 
 -10   8   4     4690.31     4597.72    217.95 o 
  -8   8   4     1075.81     1111.52     90.91 o 
  -6   8   4    21879.63    22507.46    398.32 o 
  -4   8   4     4001.08     6234.84    220.69 o 
  -2   8   4     2760.65     3288.10    180.21 o 
   0   8   4     4143.96     4285.64    188.02 o 
   2   8   4       19.56      -34.00     62.71 o 
   4   8   4    30327.50    29262.23    487.61 o 
   6   8   4   105451.56   102773.31   1247.73 o 
   8   8   4    27457.56    26691.33    467.01 o 
  10   8   4     2875.25     2543.63    162.90 o 
  12   8   4     1836.52     1577.04    158.69 o 
  14   8   4    12214.58     7606.38   2725.67 o 
  16   8   4       85.91      409.93    304.74 o 
  18   8   4     1300.92     1226.98    390.67 o 
  20   8   4        2.60     -332.71    221.80 o 
 -23   9   4     3130.13     3556.02    286.54 o 
 -21   9   4     1974.24     1617.13    207.62 o 
 -19   9   4     9134.32     9117.99    366.36 o 
 -17   9   4    13610.59    12112.51    402.42 o 
 -15   9   4     8231.22     9280.53    343.35 o 
 -13   9   4      437.13     1120.31    277.87 o 
 -11   9   4    40229.62    41171.89    765.19 o 
  -9   9   4    30529.41    27779.88    582.23 o 
  -7   9   4        5.63       54.94     64.52 o 
  -5   9   4      344.51      144.40     80.84 o 
  -3   9   4     5633.87     5522.79    308.72 o 
  -1   9   4      104.70      189.56    124.90 o 
   1   9   4    63950.65    61331.39    968.39 o 
   3   9   4     5006.98     5274.33    236.48 o 
   5   9   4      702.61     1283.97    305.76 o 
   7   9   4    10791.29    12141.92    371.39 o 
   9   9   4    39979.86    38522.27    622.55 o 
  11   9   4    13390.50    12698.56    454.27 o 
  13   9   4      525.76      617.98    313.15 o 
  15   9   4      154.69     -306.22    204.15 o 
  17   9   4     2909.79     2467.88    481.40 o 
  19   9   4       13.46     -322.39    261.42 o 
 -22  10   4     6315.40     5272.72    333.91 o 
 -20  10   4     9515.06     9288.33    386.87 o 
 -18  10   4    30440.32    28978.35    682.94 o 
 -16  10   4     4744.68     4696.77    277.60 o 
 -14  10   4       27.44      -22.18    105.82 o 
 -12  10   4     6291.18     6002.81    280.84 o 
 -10  10   4    12595.77    11426.45    375.79 o 
  -8  10   4    29016.97    26917.53    589.92 o 
  -6  10   4    21911.88    21613.27    437.15 o 
  -4  10   4      192.18      158.96     95.02 o 
  -2  10   4    19255.50    17425.07    801.69 o 
   0  10   4     4785.70     5216.64    237.75 o 
   2  10   4    21977.09    22053.33    504.76 o 
   4  10   4      349.30      738.21    133.33 o 
   6  10   4       48.12       99.17     92.47 o 
   8  10   4    10000.28     9355.03    688.27 o 
  10  10   4    12485.00    12904.58    820.44 o 
  12  10   4    41594.80    40310.83   1585.69 o 
  14  10   4    22988.60    21663.86   1135.58 o 
  16  10   4      326.93      462.95    340.21 o 
  18  10   4     3515.89     3589.23    579.84 o 
 -19  11   4     3479.64     4184.52    303.60 o 
 -17  11   4     9692.87    10992.33    418.11 o 
 -15  11   4     1384.49     1515.97    196.30 o 
 -13  11   4     2966.21     2898.13    239.21 o 
 -11  11   4     4900.87     6187.94    351.06 o 
  -9  11   4     8210.58     8500.29    336.05 o 
  -5  11   4      224.63      593.29    148.32 o 
  -3  11   4     4134.22     3632.40    244.24 o 
  -1  11   4     1087.39     1529.19    164.93 o 
   1  11   4    26978.88    27797.04    600.69 o 
   3  11   4    12034.28    13089.66    395.24 o 
   5  11   4     2685.53     2777.28    432.18 o 
   7  11   4      118.75      243.47    252.34 o 
   9  11   4    15328.19    13871.58    875.64 o 
  11  11   4     3099.89     3574.15    540.03 o 
  13  11   4      130.67      121.69    315.33 o 
  15  11   4      117.10      273.28    345.03 o 
 -16  12   4    10325.49    10422.98    420.66 o 
 -14  12   4    30340.38    29321.61    703.68 o 
 -12  12   4    25885.39    24943.28    626.40 o 
 -10  12   4     6664.83     8614.07    705.16 o 
  -8  12   4     2656.71     2888.54    306.39 o 
  -6  12   4       79.43       59.39    162.19 o 
  -4  12   4     1260.81     1447.34    192.66 o 
  -2  12   4      557.63      856.71    166.28 o 
   0  12   4     1595.83     2128.86    371.31 o 
   2  12   4       11.05      332.73    252.47 o 
   4  12   4    18416.95    17667.64    965.62 o 
   6  12   4    31222.61    28723.62   1298.20 o 
   8  12   4    15186.21    15243.47    955.67 o 
  10  12   4    10578.68    12423.89    884.95 o 
  12  12   4      133.33     -133.74    272.14 o 
 -11  13   4      215.46      450.15    171.15 o 
  -9  13   4      370.01      409.58    244.24 o 
  -7  13   4     3492.76     3927.25    362.89 o 
  -5  13   4    12221.32    11876.01    546.79 o 
  -3  13   4    17409.87    18839.84   1008.15 o 
  -1  13   4     7198.19     7260.71    944.64 o 
   1  13   4     1921.80     2272.58    429.08 o 
   3  13   4      714.86      563.04    336.35 o 
   5  13   4     1228.99     2571.14    478.00 o 
   7  13   4       69.36      667.50    337.44 o 
 -31   1   5     7322.48     7731.84    442.48 o 
 -29   1   5     9571.61     9292.64    454.32 o 
 -27   1   5     3292.90     3659.05    303.56 o 
 -25   1   5    15975.81    15913.97    544.77 o 
 -23   1   5      447.30      486.87    120.05 o 
 -21   1   5     1655.16     1638.12    150.73 o 
 -19   1   5      633.06      668.33     90.99 o 
 -17   1   5    19612.45    20620.73    347.37 o 
 -15   1   5    65392.59    68799.02    747.11 o 
 -13   1   5    40584.84    43422.70    496.38 o 
 -11   1   5    98840.05   100316.07    995.72 o 
  -9   1   5    30057.94    28433.08    326.60 o 
  -7   1   5   228988.53   230308.81   2364.66 o 
  -5   1   5   100617.10   107145.16   1119.10 o 
  -3   1   5      777.12      927.08     62.03 o 
  -1   1   5        0.65      -63.84     42.56 o 
   1   1   5   221040.42   236768.95   3548.15 o 
   3   1   5    36240.34    36437.09    440.29 o 
   5   1   5    54089.30    54562.28   1235.41 o 
   7   1   5    54221.23    54588.58    618.51 o 
   9   1   5    19952.62    20382.41    294.30 o 
  11   1   5    14333.12    14944.01    294.35 o 
  13   1   5    25287.26    24426.18    485.46 o 
  15   1   5     1619.75     1669.68    127.07 o 
  17   1   5       71.68       72.27     86.28 o 
  19   1   5     3648.62     3790.15    195.43 o 
  21   1   5     5846.64     6076.42    293.87 o 
  23   1   5     1904.62     1749.21    196.20 o 
  25   1   5     1677.84     1699.36    246.13 o 
 -30   2   5     1063.12     1372.14    242.30 o 
 -28   2   5     7678.68     7368.85    399.67 o 
 -26   2   5    10802.54     9925.98    573.43 o 
 -24   2   5    11096.61    10475.53    662.72 o 
 -22   2   5     5089.12     5160.54    286.05 o 
 -20   2   5    14396.06    14449.46    373.98 o 
 -18   2   5    18800.76    17007.50    296.47 o 
 -16   2   5    13466.50    14140.62    237.59 o 
 -14   2   5       57.52      312.07     53.68 o 
 -12   2   5    11511.92    11390.35    228.50 o 
 -10   2   5    67740.94    66640.97    909.23 o 
  -8   2   5      299.01      154.62     41.98 o 
  -6   2   5    69677.16    73787.77    914.39 o 
  -4   2   5    34324.31    36775.39    527.82 o 
  -2   2   5      474.73      828.67    199.74 o 
   0   2   5       95.14       51.37     22.86 o 
   2   2   5    29285.46    28956.62    316.37 o 
   4   2   5    17168.90    16841.05    434.69 o 
   6   2   5    69729.57    67886.29    792.43 o 
   8   2   5      289.75      347.62     71.20 o 
  10   2   5     7163.24     6633.12    187.28 o 
  12   2   5      110.88      115.69     69.77 o 
  14   2   5    30584.46    29036.44    561.01 o 
  16   2   5     7543.54     6874.31    274.42 o 
  18   2   5    26508.08    25473.96    603.47 o 
  20   2   5    38743.25    37717.88    636.77 o 
  22   2   5     9102.09     9231.78    351.84 o 
  24   2   5     7471.40     8238.30    358.46 o 
  26   2   5     1814.02     2333.22    286.19 o 
 -31   3   5     4317.12     4364.09    368.62 o 
 -29   3   5     5848.72     5455.76    671.29 o 
 -27   3   5     1685.93     1906.58    248.91 o 
 -25   3   5     1212.29     1284.45    172.13 o 
 -23   3   5       92.83      463.23    134.41 o 
 -21   3   5     4213.26     4235.80    276.17 o 
 -19   3   5     3815.83     3789.89    172.68 o 
 -17   3   5     1872.35     2509.69    137.46 o 
 -15   3   5    76888.13    75371.69    910.66 o 
 -13   3   5    22447.59    20856.74    343.89 o 
 -11   3   5    85975.96    90596.57   1043.12 o 
  -9   3   5    82752.07    89239.61   1013.06 o 
  -7   3   5    10133.01    10584.58    204.51 o 
  -5   3   5      251.82      571.76     54.68 o 
  -3   3   5    16545.60    18723.98    546.00 o 
  -1   3   5    13549.05    14019.66    266.87 o 
   1   3   5     7580.53     7808.56    139.69 o 
   3   3   5     5862.96     6418.13    110.37 o 
   5   3   5   171776.61   176081.66   1679.60 o 
   7   3   5    70410.62    73233.75    870.88 o 
   9   3   5    35258.33    26357.57   6120.63 o 
  11   3   5    39092.44    36721.88    640.90 o 
  13   3   5      468.76      625.53     95.22 o 
  15   3   5     7683.59     7555.34    333.16 o 
  17   3   5     5687.19     5323.68    254.55 o 
  19   3   5     2628.57     2575.78    355.37 o 
  21   3   5      445.36      492.65    139.84 o 
  23   3   5    16984.88    16790.99    496.96 o 
  25   3   5    15163.39    15690.61    513.42 o 
 -30   4   5      101.36      -55.64    167.68 o 
 -28   4   5      354.19      529.46    215.57 o 
 -26   4   5     6185.09     6106.37    301.99 o 
 -24   4   5    24926.42    24832.51    582.84 o 
 -22   4   5    37468.15    36271.52    611.84 o 
 -20   4   5    33016.34    32128.53    547.29 o 
 -18   4   5     6109.73     6148.39    198.95 o 
 -16   4   5    12219.63    11167.67    255.19 o 
 -14   4   5     8949.00     9280.96    219.85 o 
 -12   4   5    57536.58    60817.63    761.65 o 
 -10   4   5      360.34      287.21    114.50 o 
  -8   4   5    36286.29    39582.66    456.15 o 
  -6   4   5    48638.95    47542.40    674.69 o 
  -4   4   5   123430.03   118771.45   1321.25 o 
  -2   4   5   141270.11   138503.36   1746.40 o 
   0   4   5    14661.91    14251.42    222.21 o 
   2   4   5    37061.84    37649.88    475.40 o 
   4   4   5    17778.26    18681.94    291.35 o 
   6   4   5    12012.62    13672.14    251.94 o 
   8   4   5    25758.33    25039.95    393.71 o 
  10   4   5     5810.42     5954.66    260.19 o 
  12   4   5    13742.64    12483.49    655.14 o 
  14   4   5    15249.42    14116.85    399.39 o 
  16   4   5    29034.66    28498.27    676.90 o 
  18   4   5    23100.46    22332.99    678.28 o 
  20   4   5     6223.44     6483.91    382.12 o 
  22   4   5    12727.52    12786.08    434.42 o 
  24   4   5     1436.56     1922.61    237.23 o 
 -29   5   5     1743.52     2113.98    325.01 o 
 -27   5   5     1953.12     1960.19    220.85 o 
 -25   5   5      633.07      949.21    141.66 o 
 -23   5   5        5.85       22.84     96.22 o 
 -21   5   5     3186.65     3762.25    234.62 o 
 -19   5   5     2038.55     2267.03    190.47 o 
 -17   5   5     5947.11     6193.89    256.07 o 
 -15   5   5      440.49      602.23     85.05 o 
 -13   5   5       82.36       58.05     57.03 o 
 -11   5   5      923.55     1530.66     98.28 o 
  -9   5   5      108.01      371.03     91.04 o 
  -7   5   5    43356.26    46131.27    532.47 o 
  -5   5   5    11603.12    11794.64    262.61 o 
  -3   5   5     6754.32     6678.85    169.80 o 
  -1   5   5     6720.69     6605.94    244.78 o 
   1   5   5    33082.11    34507.26    456.54 o 
   3   5   5      476.37      843.68    283.96 o 
   5   5   5     2116.64     2564.22    211.58 o 
   7   5   5    10902.32    10787.51    234.82 o 
   9   5   5       13.62       27.87     64.43 o 
  11   5   5    17608.30    17816.83    349.74 o 
  13   5   5    13283.49    12322.27    351.85 o 
  15   5   5     1520.27     1411.21    193.52 o 
  17   5   5      238.88      407.45    162.16 o 
  19   5   5     5487.50     6411.84    381.56 o 
  21   5   5     1384.25     1412.37    247.69 o 
  23   5   5     1130.47     1472.34    396.99 o 
 -28   6   5     3917.96     5127.67    327.15 o 
 -26   6   5     6301.34     6083.35    272.20 o 
 -24   6   5      725.02      573.79    137.31 o 
 -22   6   5      326.71      240.68    128.70 o 
 -20   6   5    44355.62    42442.93    983.85 o 
 -18   6   5    27114.29    26550.08    632.30 o 
 -16   6   5    75190.13    74169.05   1146.65 o 
 -14   6   5    18467.76    18298.37    341.49 o 
 -12   6   5      235.39      278.47     92.70 o 
 -10   6   5     3039.69     3180.46    144.55 o 
  -8   6   5    13981.99    14359.76    242.45 o 
  -6   6   5    26810.64    25602.16    356.87 o 
  -4   6   5     4347.01     4708.13    211.09 o 
  -2   6   5    52229.79    51448.76    797.52 o 
   0   6   5    70549.04    70580.75    993.67 o 
   2   6   5    42969.80    40279.33    539.55 o 
   4   6   5    40469.94    37467.81    521.70 o 
   6   6   5       61.71      -12.09     57.19 o 
   8   6   5    16614.34    16479.17    326.35 o 
  10   6   5     6106.56     5973.65    199.03 o 
  12   6   5     9397.02     9347.02    258.29 o 
  14   6   5     7744.76     7129.85    562.65 o 
  16   6   5      104.13       78.98    155.32 o 
  18   6   5     4969.16     5011.55    384.05 o 
  20   6   5     7647.45     6885.80    410.79 o 
  22   6   5     4305.38     4383.58    565.80 o 
 -27   7   5     7622.60     7463.51    314.61 o 
 -25   7   5     2374.07     3185.57    263.34 o 
 -23   7   5        4.43     1102.43    611.43 o 
 -21   7   5      894.83     1704.57    336.77 o 
 -19   7   5    31918.78    30177.77    653.83 o 
 -17   7   5    14533.26    13272.72    390.86 o 
 -15   7   5     2495.12     2954.68    201.02 o 
 -13   7   5        1.58      -89.76     81.89 o 
 -11   7   5      453.51      448.74     78.39 o 
  -9   7   5    14981.76    13364.69    243.60 o 
  -7   7   5    24408.51    24418.21    357.50 o 
  -5   7   5     4287.31     5943.51    325.37 o 
  -3   7   5       24.25      853.73    166.40 o 
  -1   7   5    13995.96    14087.12    422.08 o 
   1   7   5    12159.29    10950.62    455.85 o 
   3   7   5      541.66      716.85    103.52 o 
   5   7   5     3538.06     3403.31    145.62 o 
   7   7   5     3810.37     3777.01    204.78 o 
   9   7   5    11559.87    11357.46    275.28 o 
  11   7   5    45387.54    42606.58    868.85 o 
  13   7   5    21974.20    22163.01    494.78 o 
  15   7   5     9227.63     9990.53    335.26 o 
  17   7   5       48.33      735.93    333.86 o 
  19   7   5    10449.28     9915.20    734.58 o 
  21   7   5     1858.19     1897.96    428.68 o 
 -26   8   5     1730.21     2351.63    255.93 o 
 -24   8   5    29717.97    28180.72    699.44 o 
 -22   8   5    19825.60    19432.75    547.78 o 
 -20   8   5    19692.53    18182.08    508.13 o 
 -18   8   5      993.83      840.83    153.88 o 
 -16   8   5     1426.66     1503.05    172.63 o 
 -14   8   5     8176.55     8411.07    369.05 o 
 -12   8   5      542.07      746.36    127.51 o 
 -10   8   5      350.61      457.75     85.84 o 
  -8   8   5     1012.56      772.24     82.52 o 
  -6   8   5     4181.62     4463.86    151.13 o 
  -4   8   5    71157.60    66865.73   1242.79 o 
  -2   8   5    24046.54    22329.11    573.29 o 
   0   8   5     8740.36     8397.22    256.74 o 
   2   8   5       81.40       39.82     79.09 o 
   4   8   5     1686.23     2267.84    129.45 o 
   6   8   5     6526.90     8191.91    399.46 o 
   8   8   5    20460.83    19632.34    385.20 o 
  10   8   5      740.75      655.38    109.21 o 
  12   8   5        7.12       14.75    141.37 o 
  14   8   5    16136.75    14690.72    862.51 o 
  16   8   5    26995.28    25262.57   1189.56 o 
  18   8   5     5809.03     7044.28    659.25 o 
  20   8   5     2992.01     3059.17    521.64 o 
 -23   9   5       94.03     -130.07    139.02 o 
 -21   9   5     1597.92     1545.29    209.26 o 
 -19   9   5     2893.75     2779.72    242.87 o 
 -17   9   5      340.55      811.34    289.63 o 
 -15   9   5    31124.99    31673.72    674.56 o 
 -13   9   5    51006.41    47742.79   1076.20 o 
 -11   9   5    47019.14    44349.41    808.41 o 
  -9   9   5     4121.69     4426.80    233.41 o 
  -7   9   5     4336.49     4193.28    159.41 o 
  -5   9   5       38.62       30.94     55.39 o 
  -3   9   5    21039.85    20086.38    460.41 o 
  -1   9   5    12008.59    11613.55    418.75 o 
   1   9   5     1916.49     3072.35    379.53 o 
   3   9   5    19685.03    18299.83    435.60 o 
   5   9   5    51935.25    49934.52    720.59 o 
   7   9   5    62767.77    59894.80    837.30 o 
   9   9   5    29884.61    29893.42    635.05 o 
  11   9   5      171.22      294.30    270.51 o 
  13   9   5     4091.78     5026.56    561.27 o 
  15   9   5       14.59     -332.86    221.91 o 
  17   9   5     1721.32     2364.08    464.65 o 
  19   9   5     8435.53     7446.28    711.76 o 
 -22  10   5     2079.79     2062.22    452.41 o 
 -20  10   5      242.07      328.53    154.31 o 
 -18  10   5     4509.29     5230.21    302.89 o 
 -16  10   5     3226.36     2912.78    235.16 o 
 -14  10   5      293.60      191.22    125.72 o 
 -12  10   5    11251.75    10365.09    359.20 o 
 -10  10   5    22930.26    21710.67    529.79 o 
  -8  10   5     9106.75    10404.50    296.17 o 
  -6  10   5      387.45      897.56    130.30 o 
  -4  10   5     5106.06     4523.73    198.55 o 
  -2  10   5     3344.55     3683.97    606.95 o 
   0  10   5     3351.40     3097.95    200.18 o 
   2  10   5    25265.02    24089.97    532.27 o 
   4  10   5    14710.03    13850.59    396.00 o 
   6  10   5      945.07     1231.99    224.08 o 
   8  10   5     5053.20     4142.32    346.56 o 
  10  10   5     8781.76     8299.36    678.75 o 
  12  10   5     1502.72     2605.84    464.10 o 
  14  10   5     7327.15     9468.74    765.03 o 
  16  10   5      298.47      434.11    352.81 o 
 -19  11   5     6083.55     5678.12    326.16 o 
 -17  11   5     3246.95     4335.61    287.30 o 
 -15  11   5      571.53      514.67    182.05 o 
 -13  11   5      474.27      597.57    156.71 o 
 -11  11   5    17048.66    17235.33    490.45 o 
  -9  11   5    23292.85    22328.41    559.54 o 
  -7  11   5    56221.59    52916.85    954.05 o 
  -5  11   5    28455.19    28667.27    638.87 o 
  -3  11   5      259.49      327.97    158.00 o 
  -1  11   5     7218.16     6611.85    279.70 o 
   1  11   5     1865.42     2340.31    252.93 o 
   3  11   5    10166.30     9830.48    459.46 o 
   5  11   5     1008.38      962.64    224.77 o 
   7  11   5      156.53      168.69    247.52 o 
   9  11   5    23398.54    23157.14   1159.82 o 
  11  11   5    14523.22    14731.49    945.44 o 
  13  11   5    11724.55    11143.35    849.09 o 
  15  11   5     3663.38     3316.02    573.66 o 
 -16  12   5     5579.95     5734.50    356.97 o 
 -14  12   5        7.25      771.49    174.17 o 
 -12  12   5     2185.19     2491.23    234.93 o 
 -10  12   5    23518.95    23428.17    602.22 o 
  -8  12   5     2750.03     2752.99    300.12 o 
  -6  12   5      462.14      303.58    189.35 o 
  -4  12   5     1120.47      868.16    203.81 o 
  -2  12   5     9871.12     8668.56    436.12 o 
   0  12   5     1577.60     1479.85    230.17 o 
   2  12   5    15161.73    16226.59    813.17 o 
   4  12   5    14435.80    16188.03    934.83 o 
   6  12   5     1411.75     1989.84    436.03 o 
   8  12   5     1632.88     1925.61    438.67 o 
  10  12   5     8887.65     8512.69    761.59 o 
  12  12   5        1.96       20.78    297.52 o 
 -13  13   5    17485.84    15417.46    511.76 o 
 -11  13   5     4005.19     4333.32    305.24 o 
  -9  13   5      159.86      292.04    213.49 o 
  -7  13   5     2943.77     2264.40    306.76 o 
  -5  13   5     2122.99     3498.63    468.09 o 
  -3  13   5     4182.84     4880.34    534.34 o 
  -1  13   5    12849.90    13747.32    583.34 o 
   1  13   5     1653.38     1475.25    393.00 o 
   3  13   5       22.59     -337.95    225.30 o 
   5  13   5    11874.14    10249.08    807.23 o 
   7  13   5    11094.39    10198.67    805.93 o 
 -32   0   6       13.04      -72.72    224.74 o 
 -30   0   6     9155.55     8204.23    619.40 o 
 -28   0   6    22970.75    24103.21   1034.32 o 
 -26   0   6    42936.46    41852.27   1397.90 o 
 -24   0   6    17068.78    16482.65    756.90 o 
 -22   0   6    20452.87    20990.65    838.02 o 
 -20   0   6    24725.27    24580.05    581.75 o 
 -18   0   6    98442.84    96209.65   1607.85 o 
 -16   0   6    18598.28    20269.88    495.37 o 
 -14   0   6    40809.57    38859.16    720.18 o 
 -12   0   6    22088.69    23994.78    395.76 o 
 -10   0   6    44125.96    45484.34    804.28 o 
  -8   0   6    68797.92    64901.66   1026.95 o 
  -6   0   6   273541.50   276857.66   3929.78 o 
  -4   0   6    84642.42    90800.27   1102.79 o 
  -2   0   6   295218.53   309094.56   4427.95 o 
   0   0   6    70385.05    79809.11   1754.98 o 
   2   0   6   327926.38   336301.34   6947.76 o 
   4   0   6     5110.54     5562.30    193.89 o 
   6   0   6     6903.59     6105.69    215.79 o 
   8   0   6    61301.60    63092.17   1103.54 o 
  10   0   6   124760.78   123439.73   2012.37 o 
  12   0   6   128068.65   124832.55   1656.72 o 
  14   0   6    95781.91    96688.53   1676.47 o 
  16   0   6        6.05     -124.48    114.89 o 
  18   0   6    39882.44    37856.95    878.46 o 
  20   0   6    14595.61    14157.20    639.33 o 
  22   0   6    28899.54    28712.21    792.67 o 
  24   0   6     2411.43     1754.49    343.61 o 
 -31   1   6     1655.18     1593.53    252.16 o 
 -29   1   6    11824.10    13013.28   1002.15 o 
 -27   1   6     1533.32     1869.87    235.56 o 
 -25   1   6    19390.58    18607.28    595.02 o 
 -23   1   6     3483.38     3082.62    193.81 o 
 -21   1   6     5174.85     5371.90    297.77 o 
 -19   1   6    40698.95    39795.64    566.70 o 
 -17   1   6   147688.27   145280.22   1453.44 o 
 -15   1   6    56401.77    54193.53    609.52 o 
 -13   1   6     9785.05     9486.02    166.41 o 
 -11   1   6    15362.46    14191.19    202.22 o 
  -9   1   6    76293.05    74988.80    840.56 o 
  -7   1   6      486.01      564.98     48.45 o 
  -5   1   6     7400.21     6896.36    108.72 o 
  -3   1   6    51302.32    53823.18    519.29 o 
  -1   1   6    39330.49    44282.52    511.24 o 
   1   1   6   142557.89   142437.78   1772.45 o 
   3   1   6   211944.63   212061.73   3191.34 o 
   5   1   6    22751.81    23274.05    329.14 o 
   7   1   6      444.16      637.18     80.86 o 
   9   1   6    71466.77    70135.32    763.72 o 
  11   1   6     5594.61     5346.72    178.88 o 
  13   1   6    10939.24    10974.61    265.11 o 
  15   1   6     7284.15     6919.77    223.80 o 
  17   1   6    17879.67    17699.05    380.83 o 
  19   1   6     1560.70     1813.00    155.89 o 
  21   1   6    26151.72    26616.85    525.84 o 
  23   1   6     7534.69     7458.21    330.35 o 
  25   1   6     5678.29     5881.51    399.06 o 
 -30   2   6     8841.11     9391.76    655.01 o 
 -28   2   6      347.92      141.52    154.81 o 
 -26   2   6     6921.23     6756.76    365.79 o 
 -24   2   6     1356.17     1045.77    159.90 o 
 -22   2   6    18321.21    17934.58    436.49 o 
 -20   2   6    55649.81    54424.23    759.44 o 
 -18   2   6     2731.55     1962.45    125.04 o 
 -16   2   6    10178.83    10145.16    194.87 o 
 -14   2   6   265769.63   267962.31   2820.43 o 
 -12   2   6   221767.70   226286.75   2383.37 o 
 -10   2   6    35967.57    34846.00    406.89 o 
  -8   2   6    10734.89    11187.63    163.32 o 
  -6   2   6    40940.63    42054.64    452.47 o 
  -4   2   6    31098.34    31771.68    396.03 o 
  -2   2   6   217915.09   223172.45   2696.44 o 
   0   2   6    37462.99    37547.09    389.85 o 
   2   2   6     2156.61     2649.21     96.45 o 
   4   2   6   149182.31   153401.33   1646.79 o 
   6   2   6   286606.06   282737.97   2969.48 o 
   8   2   6    48905.82    46909.92    604.13 o 
  10   2   6    17546.22    16989.85   1058.67 o 
  12   2   6     2187.79     2226.67    196.39 o 
  14   2   6     7670.46     7967.58    279.99 o 
  16   2   6    20961.30    21452.97    493.84 o 
  18   2   6    12572.11    12583.90    392.50 o 
  20   2   6     8841.22     8738.54    351.49 o 
  22   2   6     2687.06     2945.16    235.92 o 
  24   2   6    22048.72    22085.56    586.89 o 
 -31   3   6     8483.98     9102.07    867.36 o 
 -29   3   6    21107.49    20051.20    687.66 o 
 -27   3   6      711.76      793.20    199.58 o 
 -25   3   6    13773.08    13929.12    416.81 o 
 -23   3   6    90513.01    89108.76   1348.79 o 
 -21   3   6    59549.52    58215.29    821.59 o 
 -19   3   6     8736.85     8557.00    244.94 o 
 -17   3   6     1213.38     1321.52    108.58 o 
 -15   3   6     4240.23     4019.12    439.03 o 
 -13   3   6    65814.88    64499.27    797.51 o 
 -11   3   6    81468.01    83956.08    978.31 o 
  -9   3   6   127836.23   135224.58   2770.53 o 
  -7   3   6    39095.78    40803.53    455.22 o 
  -5   3   6   184004.67   188086.45   1788.60 o 
  -3   3   6   318510.19   322184.78   4657.61 o 
  -1   3   6    81710.99    84209.81   1083.38 o 
   1   3   6    17315.88    17149.50    210.11 o 
   3   3   6     2507.58     2647.09     87.04 o 
   5   3   6     5162.95     4752.80    109.80 o 
   7   3   6   179766.11   179523.20   2273.62 o 
   9   3   6   129195.15   128452.54   1709.52 o 
  11   3   6     2749.77     3079.63    234.88 o 
  13   3   6     6685.95     5944.25    264.27 o 
  15   3   6    58833.09    58331.43    954.30 o 
  17   3   6    53680.38    50953.50    957.91 o 
  19   3   6     3299.70     3074.43    328.99 o 
  21   3   6        1.04       -2.86    117.15 o 
  23   3   6      824.82      680.80    237.45 o 
  25   3   6     4259.08     4623.85    378.95 o 
 -30   4   6      192.49       24.31    221.64 o 
 -28   4   6    20559.63    20000.10   1063.24 o 
 -26   4   6    32154.81    30685.71    994.49 o 
 -24   4   6    12413.79    12314.79    339.39 o 
 -22   4   6      366.31      520.99    114.88 o 
 -20   4   6     1767.86     1911.68    124.74 o 
 -18   4   6    27049.93    26628.08    451.67 o 
 -16   4   6     5076.11     5459.90    179.51 o 
 -14   4   6    31855.41    32201.26    482.44 o 
 -12   4   6      444.79      468.52     70.51 o 
 -10   4   6    34851.91    35499.11    491.55 o 
  -8   4   6   358496.97   343300.78  12988.60 o 
  -6   4   6   195547.17   196922.97   2121.46 o 
  -4   4   6    27671.17    26563.77    432.65 o 
  -2   4   6    17957.98    19882.15    363.00 o 
   0   4   6   118582.77   118328.70   1279.83 o 
   2   4   6    13138.76    14372.65    196.02 o 
   4   4   6      195.01       74.13     45.36 o 
   6   4   6    12758.37    12145.13    235.17 o 
   8   4   6    13528.70    13284.66    264.30 o 
  10   4   6    26194.26    23870.49    584.00 o 
  12   4   6    57212.72    51820.73   1722.57 o 
  14   4   6    18275.63    17567.18    438.22 o 
  16   4   6      254.80      188.75    112.85 o 
  18   4   6     8695.98     8861.61    421.66 o 
  20   4   6     2771.72     2758.28    287.14 o 
  22   4   6     2185.00     2609.69    274.33 o 
  24   4   6     8842.78     9073.88    478.60 o 
 -29   5   6     4816.54     4886.24    382.57 o 
 -27   5   6    15261.99    15216.31    479.34 o 
 -25   5   6     1102.07      891.79    142.42 o 
 -23   5   6      102.27      -58.12     92.69 o 
 -21   5   6     7897.03     7841.20    361.65 o 
 -19   5   6    43361.82    43222.02    785.43 o 
 -17   5   6    77523.84    76831.49   1693.19 o 
 -15   5   6    45761.93    43915.70    623.41 o 
 -13   5   6     4678.64     4515.54    156.51 o 
 -11   5   6    48733.36    51157.87    673.05 o 
  -9   5   6    27193.85    26987.57    355.49 o 
  -7   5   6    36057.58    30743.33   4470.57 o 
  -5   5   6    30095.00    30788.58    461.84 o 
  -3   5   6      570.78      705.37     82.54 o 
  -1   5   6     7119.92     6118.36    241.49 o 
   1   5   6   119643.42   121973.52   1342.88 o 
   3   5   6   176758.75   178371.81   1708.71 o 
   5   5   6   149504.77   154445.86   1699.79 o 
   7   5   6       55.12       80.26     58.44 o 
   9   5   6    15067.23    14544.14    309.16 o 
  11   5   6     6588.38     6967.72    212.24 o 
  13   5   6     7743.75     6844.00    275.14 o 
  15   5   6       21.13       22.26     80.96 o 
  17   5   6     6054.49     5881.78    344.88 o 
  19   5   6    37723.21    34999.29    924.02 o 
  21   5   6    40624.24    39584.60   1530.19 o 
  23   5   6    29973.48    27020.44   1246.18 o 
 -28   6   6    12204.14    12651.90    459.49 o 
 -26   6   6    11068.72    10394.47    343.30 o 
 -24   6   6     2940.58     3145.73    207.82 o 
 -22   6   6      124.97       28.20    118.48 o 
 -20   6   6    11181.05    11905.02    379.66 o 
 -18   6   6     9187.23     9477.63    329.72 o 
 -16   6   6       81.56      472.09    134.34 o 
 -14   6   6      243.52      369.73    100.89 o 
 -12   6   6     2303.63     2263.75    122.69 o 
 -10   6   6    12588.19    12297.29    220.72 o 
  -8   6   6    67063.16    62969.98    709.56 o 
  -6   6   6    45508.17    48310.34    736.76 o 
  -4   6   6     1965.71     2067.99    130.08 o 
  -2   6   6    15007.93    14644.09    410.93 o 
   0   6   6    86224.16    84525.09   1160.72 o 
   2   6   6     4763.09     4011.54    231.09 o 
   4   6   6     4308.36     5035.89    403.89 o 
   6   6   6     1765.28     2064.97    198.84 o 
   8   6   6    18388.23    17072.69    328.24 o 
  10   6   6      109.11      304.82     81.33 o 
  12   6   6    30579.25    29551.31    505.80 o 
  14   6   6     3015.24     3387.05    266.45 o 
  16   6   6      124.49       -9.07    252.71 o 
  18   6   6     9079.81     7429.42    625.19 o 
  20   6   6     8616.41     8819.14    690.41 o 
  22   6   6      209.84      522.61    339.05 o 
 -27   7   6     3373.10     3739.85    441.31 o 
 -25   7   6     7474.05     7728.28    307.20 o 
 -23   7   6    51733.63    46945.99   1455.87 o 
 -21   7   6    21700.63    20324.24    531.63 o 
 -19   7   6     4989.06     5463.89    274.93 o 
 -17   7   6     3514.01     3248.77    214.32 o 
 -15   7   6       64.99      106.87    102.86 o 
 -13   7   6     7175.93     6484.54    201.93 o 
 -11   7   6    13395.63    12860.23    282.94 o 
  -9   7   6     4457.75     4768.51    144.66 o 
  -7   7   6     4880.95     5534.15    157.03 o 
  -5   7   6    87198.32    81897.80   1243.81 o 
  -3   7   6   123997.09   116047.86   1569.91 o 
  -1   7   6    27006.84    26410.54    633.23 o 
   1   7   6    13899.20    13997.42    326.66 o 
   3   7   6     5571.34     5349.13    162.87 o 
   5   7   6      340.51      447.46    108.81 o 
   7   7   6    14201.45    14321.25    299.43 o 
   9   7   6     5478.10     5838.44    198.71 o 
  11   7   6     1168.95     1597.88    160.44 o 
  13   7   6     5822.60     6215.53    345.27 o 
  15   7   6    38710.77    34441.39   1381.88 o 
  17   7   6    29012.76    29037.20   1284.48 o 
  19   7   6     4944.18     5152.27    591.51 o 
  21   7   6     2610.81     2604.49    498.00 o 
 -26   8   6      112.68       88.79    132.07 o 
 -24   8   6     2596.44     2859.09    301.22 o 
 -22   8   6    23541.91    23836.63    698.45 o 
 -20   8   6    20698.94    18441.67    512.58 o 
 -18   8   6     5533.98     5153.64    267.69 o 
 -16   8   6    19311.34    17305.19    463.07 o 
 -14   8   6    63159.02    60123.60   1002.10 o 
 -12   8   6    95603.12    92902.99   1373.74 o 
 -10   8   6    31214.55    29356.20    503.40 o 
  -8   8   6     7438.19     7109.64    188.16 o 
  -6   8   6     4036.71     4298.69    152.40 o 
  -4   8   6    20757.26    20310.84    386.18 o 
  -2   8   6    27401.23    27329.23    665.44 o 
   0   8   6    45273.67    45403.61   1028.56 o 
   2   8   6     1395.86     1750.11    142.44 o 
   4   8   6    13309.69    13245.31    385.68 o 
   6   8   6    62942.51    59693.58    808.14 o 
   8   8   6    29788.05    29026.74    514.39 o 
  10   8   6       12.57       -1.36    153.58 o 
  12   8   6       99.35      -95.11    150.12 o 
  14   8   6      386.87      476.78    294.47 o 
  16   8   6     5598.71     6359.15    646.04 o 
  18   8   6    18279.67    18973.64   1059.99 o 
  20   8   6     5370.41     5405.49    651.07 o 
 -25   9   6     1703.42     1716.82    329.22 o 
 -23   9   6      479.20      296.32    156.51 o 
 -21   9   6      189.58      431.86    154.56 o 
 -19   9   6     9895.57     9891.68    593.97 o 
 -17   9   6    45621.04    45197.97   1172.98 o 
 -15   9   6    37350.03    33547.30    699.42 o 
 -13   9   6     1808.96     2114.06    354.75 o 
 -11   9   6     4550.09     5459.50    426.10 o 
  -9   9   6    18851.43    18037.90    329.67 o 
  -7   9   6     1571.06     1786.06    121.06 o 
  -5   9   6     7205.60     6058.32    794.91 o 
  -3   9   6      376.42      757.08    146.75 o 
  -1   9   6     4680.38     5591.62    233.60 o 
   1   9   6    59757.85    54411.46    887.86 o 
   3   9   6    25025.58    24498.66    522.97 o 
   5   9   6     4406.89     5543.11    502.63 o 
   7   9   6     6697.13     6435.69    384.90 o 
   9   9   6    13992.96    13549.85    553.69 o 
  11   9   6     6870.33     6760.08    570.39 o 
  13   9   6      518.11     -170.26    240.36 o 
  15   9   6     6660.69     6369.68    660.59 o 
  17   9   6     1298.28     1163.00    406.09 o 
 -22  10   6     1057.93     1326.53    212.94 o 
 -20  10   6    10961.83     9708.72    395.65 o 
 -18  10   6     2162.21     1953.55    219.04 o 
 -16  10   6     1023.15     1076.31    180.84 o 
 -14  10   6      534.10      612.16    189.30 o 
 -12  10   6      389.90      748.22    155.31 o 
 -10  10   6    23469.37    22002.03    536.21 o 
  -8  10   6    54525.36    54855.25    956.08 o 
  -6  10   6    56653.64    53631.03    705.98 o 
  -4  10   6    26170.41    17320.79   8746.70 o 
  -2  10   6      122.20      234.17    105.53 o 
   0  10   6     3710.51     3945.84    215.76 o 
   2  10   6     1195.14     1608.41    332.45 o 
   4  10   6     1467.60     1542.83    233.64 o 
   6  10   6      326.30      178.52    163.38 o 
   8  10   6    14207.87    13415.70    897.48 o 
  10  10   6    44896.63    39289.30   1556.49 o 
  12  10   6    58822.47    54929.04   1968.06 o 
  14  10   6    24854.07    24621.15   1248.07 o 
  16  10   6     4890.07     3812.96    590.59 o 
 -19  11   6      832.56     1004.70    240.25 o 
 -17  11   6     6621.50     6350.80    326.28 o 
 -15  11   6     3998.75     3518.20    275.03 o 
 -13  11   6      109.89       73.38    202.50 o 
 -11  11   6    13855.24    16356.10    480.73 o 
  -9  11   6     9856.24    13135.44    884.35 o 
  -5  11   6     5066.48     6993.20    366.11 o 
  -3  11   6     2131.26     2041.75    232.37 o 
  -1  11   6      705.45      966.58    196.69 o 
   1  11   6     3623.58     3738.55    310.37 o 
   3  11   6     9196.48     8712.98    438.45 o 
   5  11   6        8.49      -61.19    160.18 o 
   7  11   6     5236.01     4918.41    388.48 o 
   9  11   6     6664.18     6769.67    685.34 o 
  11  11   6     8321.65     7866.65    714.78 o 
  13  11   6      119.06     1109.01    403.15 o 
 -16  12   6     4482.32     4934.38    315.28 o 
 -14  12   6    10364.95     9087.87    382.51 o 
 -12  12   6    16130.51    15017.24    480.04 o 
 -10  12   6     2304.90     3369.51    260.97 o 
  -8  12   6     2532.97     2544.51    298.06 o 
  -6  12   6     1214.65     1426.65    358.66 o 
  -4  12   6     2112.55     2593.54    475.68 o 
  -2  12   6     5838.86     6175.03    368.24 o 
   0  12   6     6359.55     6674.76    497.84 o 
   2  12   6      807.21     1417.97    252.22 o 
   4  12   6    10739.74    11626.66    548.25 o 
   6  12   6    28904.63    27589.81   1295.72 o 
   8  12   6    20706.13    19988.92   1106.89 o 
  10  12   6     4531.42     5132.30    640.50 o 
 -13  13   6     4424.20     5652.00    339.47 o 
 -11  13   6     4728.82     5822.01    336.14 o 
  -9  13   6     1640.77     2090.56    318.40 o 
  -7  13   6     3979.14     4283.08    498.10 o 
  -5  13   6    14924.31    13654.05    802.37 o 
  -3  13   6    18304.18    19954.71    699.92 o 
  -1  13   6     7656.89     9110.95    702.03 o 
   1  13   6     3902.19     3740.44    533.01 o 
   3  13   6       45.27       -3.10    245.63 o 
   5  13   6       17.22      426.33    308.87 o 
 -31   1   7    10148.38    10714.26    502.48 o 
 -29   1   7    14087.10    13892.92    549.05 o 
 -27   1   7    11375.18    10199.90    449.23 o 
 -25   1   7    31414.82    30757.64   1173.07 o 
 -23   1   7    27635.14    26020.62    540.93 o 
 -21   1   7    12898.51    12131.15    331.70 o 
 -19   1   7     2940.50     3178.63    136.12 o 
 -17   1   7     1177.65     1460.17     87.36 o 
 -15   1   7    73871.93    75205.73    797.20 o 
 -13   1   7    46818.98    47605.25    528.76 o 
 -11   1   7    59102.36    56483.28    675.02 o 
  -9   1   7   238694.81   240547.56   2483.91 o 
  -7   1   7    51366.79    50651.08    516.73 o 
  -5   1   7   192509.52   195154.98   1781.03 o 
  -3   1   7    33685.39    35899.48    368.12 o 
  -1   1   7     5927.94     7003.49    165.10 o 
   1   1   7     2535.64     2380.55    125.08 o 
   3   1   7    95221.46    98299.40   1279.07 o 
   5   1   7    28491.12    27155.13    377.78 o 
   7   1   7    25890.35    26750.93    400.82 o 
   9   1   7    50207.36    49833.94    584.35 o 
  11   1   7    16003.39    15901.50    274.77 o 
  13   1   7    28857.50    30053.83    497.74 o 
  15   1   7    39564.86    39179.42    611.92 o 
  17   1   7     3968.39     4240.92    245.11 o 
  19   1   7     4112.32     4829.66    220.75 o 
  21   1   7     1918.87     2196.52    185.41 o 
  23   1   7        3.04     -120.06    130.62 o 
  25   1   7       89.21      240.10    179.66 o 
 -32   2   7     4925.82     5286.40    816.67 o 
 -30   2   7     1206.15     1374.69    437.53 o 
 -28   2   7     2643.02     2115.31    548.18 o 
 -26   2   7      450.19      515.54    165.29 o 
 -24   2   7      414.16      310.16    120.62 o 
 -22   2   7     3226.26     3408.28    205.68 o 
 -20   2   7      306.98      543.42    140.13 o 
 -18   2   7    11374.46    11345.83    264.37 o 
 -16   2   7     7366.23     7543.57    202.34 o 
 -14   2   7     5085.27     6503.63    179.70 o 
 -12   2   7    66559.95    73946.59    869.09 o 
 -10   2   7    27693.40    30995.12    372.38 o 
  -8   2   7     8962.63     9274.81    135.99 o 
  -6   2   7    78933.24    81749.93    800.80 o 
  -4   2   7       84.13      270.06     83.79 o 
  -2   2   7       36.87      160.60     53.64 o 
   0   2   7      522.00      640.11     51.32 o 
   2   2   7    90399.19    93453.41   1033.42 o 
   4   2   7    64996.41    67872.55    790.91 o 
   6   2   7    58500.40    62589.30   1014.33 o 
   8   2   7    43671.84    44093.37    583.16 o 
  10   2   7       93.30       63.91     55.08 o 
  12   2   7      579.19      607.15     99.27 o 
  14   2   7      249.00      248.10     93.49 o 
  16   2   7    10304.67    10578.52    558.22 o 
  18   2   7      539.23      796.46    133.16 o 
  20   2   7     1422.66     1756.53    165.17 o 
  22   2   7    10101.59     9925.15    429.01 o 
  24   2   7     2607.47     2428.23    235.55 o 
 -31   3   7     4022.39     5205.40    392.07 o 
 -29   3   7      967.47     1314.60    237.83 o 
 -27   3   7    16705.37    16450.58    588.62 o 
 -25   3   7     1015.14      929.95    163.42 o 
 -23   3   7       30.08      365.67    104.05 o 
 -21   3   7     9338.14     9522.06    407.94 o 
 -19   3   7     3666.71     4049.51    175.31 o 
 -17   3   7    22281.19    21388.25    382.12 o 
 -15   3   7     3656.55     4170.10    166.48 o 
 -13   3   7    39100.74    38628.18    982.02 o 
 -11   3   7     2559.62     2624.91    277.44 o 
  -9   3   7     1266.23     1653.35     66.39 o 
  -7   3   7     2727.73     2400.90     83.84 o 
  -5   3   7      101.53      202.79     47.06 o 
  -3   3   7    77418.81    79986.41   1057.15 o 
  -1   3   7    93775.31    94520.39   1213.82 o 
   1   3   7    10924.69    11569.73    158.54 o 
   3   3   7    31871.82    33346.94    428.07 o 
   5   3   7     1330.77     1927.65     95.44 o 
   7   3   7    76754.22    76323.88    904.75 o 
   9   3   7      319.22      396.69     91.76 o 
  11   3   7    16480.59    16543.37    393.98 o 
  13   3   7    16898.27    16479.78    412.82 o 
  15   3   7      599.30      688.48    156.85 o 
  17   3   7    19392.33    20205.70    501.52 o 
  19   3   7     5039.63     5553.61    530.50 o 
  21   3   7     5550.65     5541.84    292.42 o 
  23   3   7      381.98      484.24    160.62 o 
 -30   4   7     9638.00    11555.36    537.47 o 
 -28   4   7     6896.96     5902.72    694.50 o 
 -26   4   7     1181.79     1386.06    201.33 o 
 -24   4   7    22865.63    22475.69    468.56 o 
 -22   4   7    19846.71    19533.18    414.29 o 
 -20   4   7    27316.06    28375.61    435.31 o 
 -18   4   7    17391.33    15630.86    290.25 o 
 -16   4   7     7785.78     7754.67    237.42 o 
 -14   4   7   102506.95   104549.74   1226.09 o 
 -12   4   7    34273.41    35333.96    503.56 o 
 -10   4   7    12597.13     9841.15    332.58 o 
  -8   4   7    11064.96    13430.69    217.82 o 
  -6   4   7    69131.87    69306.67    737.81 o 
  -4   4   7    22597.00     9878.18   9967.20 o 
  -2   4   7    48997.71    48919.58    719.49 o 
   0   4   7   137667.67   136888.06   1468.98 o 
   2   4   7     8027.96     8987.20    143.16 o 
   4   4   7   105584.57   106104.38   1287.96 o 
   6   4   7    75519.55    74497.27    892.43 o 
   8   4   7    13568.19    13221.50    325.78 o 
  10   4   7    27776.79    28316.73    550.02 o 
  12   4   7      199.19      495.38    117.57 o 
  14   4   7     8924.28     8616.95    314.03 o 
  16   4   7     1899.93     2173.74    183.98 o 
  18   4   7    14874.97    13815.74    530.00 o 
  20   4   7     9964.42     9546.01   1039.88 o 
  22   4   7     4796.91     5367.14    381.12 o 
 -29   5   7        1.44     -219.22    279.05 o 
 -27   5   7      353.03      420.40    136.15 o 
 -25   5   7       49.15      348.49    123.75 o 
 -23   5   7      984.97     1054.05    139.73 o 
 -21   5   7     3896.71     3695.47    191.74 o 
 -19   5   7      432.59      874.86    199.93 o 
 -17   5   7      863.24      979.29    109.47 o 
 -15   5   7     9278.81     9044.61    436.16 o 
 -13   5   7    35347.79    35905.05    528.54 o 
 -11   5   7    14443.06    14915.57    287.95 o 
  -9   5   7     3745.07     4224.04    143.04 o 
  -7   5   7     4772.94     4699.50    129.96 o 
  -5   5   7    10806.73     9471.63    289.33 o 
  -3   5   7      352.09      292.13     70.22 o 
  -1   5   7    24468.66    24887.39    493.74 o 
   1   5   7     8743.23    10207.34    397.48 o 
   3   5   7    13541.18    14781.73    212.04 o 
   5   5   7    33895.34    33564.04    611.37 o 
   7   5   7    17869.51    17762.26    367.19 o 
   9   5   7     4106.56     4113.27    161.49 o 
  11   5   7      442.75      668.54    144.35 o 
  13   5   7     5336.32     5048.15    262.05 o 
  15   5   7      553.20      518.59    131.32 o 
  17   5   7     4269.44     1691.24   2031.94 o 
  19   5   7      699.54     1903.89    415.22 o 
  21   5   7      246.79      502.39    319.45 o 
  23   5   7      294.17      686.62    316.41 o 
 -28   6   7     3702.76     3625.13    395.36 o 
 -26   6   7     1051.36     1110.09    163.69 o 
 -24   6   7     1391.94     1176.94    150.64 o 
 -22   6   7     6597.33     6535.49    337.15 o 
 -20   6   7    33948.44    33210.16    683.38 o 
 -18   6   7    96688.97    94789.51   1415.41 o 
 -16   6   7    95160.23    93195.41   1600.68 o 
 -14   6   7    22202.99    21873.49    392.08 o 
 -12   6   7     5593.02     6007.72    190.08 o 
 -10   6   7     1367.94     1497.92     86.69 o 
  -8   6   7    14395.43    14517.99    501.38 o 
  -6   6   7     8759.03     9327.94    197.16 o 
  -4   6   7    18638.18    17308.10   1728.18 o 
  -2   6   7    44680.55    43554.82    867.68 o 
   0   6   7    93378.88    89570.66   1225.19 o 
   2   6   7    97094.92    94765.31   1304.14 o 
   4   6   7    90344.04    90049.24   1064.11 o 
   6   6   7    18226.19    17189.54    314.66 o 
   8   6   7       50.64      167.57     69.90 o 
  10   6   7     5819.95     6139.21    203.65 o 
  12   6   7      678.22      939.77    142.12 o 
  14   6   7      374.38      480.84    135.98 o 
  16   6   7      870.13      490.38    308.83 o 
  18   6   7    11683.77    11311.34    776.49 o 
  20   6   7    18537.29    19606.96   1052.69 o 
  22   6   7    24844.17    22156.71   1153.61 o 
 -27   7   7    17867.54    18383.42    573.31 o 
 -25   7   7    11433.57    11051.56    354.73 o 
 -23   7   7      800.46     1252.72    192.97 o 
 -21   7   7      544.84     1106.44    174.01 o 
 -19   7   7    16391.06    16045.55    450.64 o 
 -17   7   7      990.50     1019.18    150.81 o 
 -15   7   7     3165.69     3002.55    215.29 o 
 -13   7   7     1801.38     1823.22    126.28 o 
 -11   7   7     4386.99     4760.75    294.58 o 
  -9   7   7     4829.60     4264.19    140.60 o 
  -7   7   7    30624.43    29956.21    540.46 o 
  -5   7   7    14313.09    11209.25   3402.30 o 
  -3   7   7     5421.51     5238.23    282.92 o 
  -1   7   7     1474.18     2372.26    430.80 o 
   1   7   7      435.80      350.98     85.10 o 
   3   7   7     1541.18     2034.16    110.92 o 
   5   7   7     2710.93     2753.53    160.59 o 
   7   7   7      163.89      527.28    101.02 o 
   9   7   7    12343.34    13002.88    300.02 o 
  11   7   7    33915.47    31540.77   1026.23 o 
  13   7   7    24490.06    23971.52    751.06 o 
  15   7   7     4697.19     4440.21    542.39 o 
  17   7   7      191.83      230.11    303.63 o 
  19   7   7     1925.92     2384.15    474.28 o 
  21   7   7      564.69      794.04    379.53 o 
 -26   8   7     1089.98      575.48    215.85 o 
 -24   8   7    16346.31    16116.90    506.21 o 
 -22   8   7    18527.22    19180.96    549.10 o 
 -20   8   7     6373.40     6082.16    302.30 o 
 -18   8   7     2948.54     3163.53    364.89 o 
 -16   8   7      673.83      521.13    154.22 o 
 -14   8   7       16.63      896.90    278.80 o 
 -12   8   7    15448.90    17029.17    666.55 o 
 -10   8   7    13676.67    14312.83    275.59 o 
  -8   8   7    11981.59    10664.65    234.63 o 
  -6   8   7       47.02       71.15     55.22 o 
  -4   8   7    32716.53    29868.49    694.48 o 
  -2   8   7    19959.66    19938.39    634.35 o 
   0   8   7     6000.75     6749.00    236.06 o 
   2   8   7     5152.16     4955.34    205.47 o 
   4   8   7       12.67      211.07     76.50 o 
   6   8   7    21952.01    23280.63    601.83 o 
   8   8   7    23270.09    21816.63    698.24 o 
  10   8   7    20270.31    18958.53    649.52 o 
  12   8   7     1560.38     1508.93    253.68 o 
  14   8   7     9172.33     9163.55    707.40 o 
  16   8   7    19406.32    20745.56   1108.35 o 
  18   8   7    12483.90    13547.26    923.75 o 
 -25   9   7     3526.91     4367.64    311.82 o 
 -23   9   7     8591.73     8294.19    371.59 o 
 -21   9   7    23136.75    22737.91    599.32 o 
 -19   9   7    24240.26    24129.89    603.98 o 
 -17   9   7      448.59     1423.79    237.37 o 
 -15   9   7    11705.32    12624.85    400.79 o 
 -13   9   7    31575.22    26161.37    784.89 o 
 -11   9   7    43253.17    43400.18    803.89 o 
  -9   9   7    16932.19    17686.76    328.78 o 
  -7   9   7       37.85      -16.90     68.08 o 
  -5   9   7    16236.22    15867.49    663.86 o 
  -3   9   7    20739.75    19712.18    863.16 o 
  -1   9   7    17296.51    15816.66    506.89 o 
   1   9   7    16333.55    16186.85    620.95 o 
   3   9   7      301.32      494.63    168.06 o 
   5   9   7    43174.87    39945.82    985.42 o 
   7   9   7     6772.05     5927.76    369.26 o 
   9   9   7    16707.49    15727.88    610.54 o 
  11   9   7     3267.19     2694.27    309.17 o 
  13   9   7        3.53      432.04    297.28 o 
  15   9   7     5064.11     4516.05    593.10 o 
  17   9   7    12145.09    13629.77    928.91 o 
 -22  10   7     6854.40     6244.17    338.64 o 
 -20  10   7     2199.52     1906.18    264.32 o 
 -18  10   7     5413.61     4828.87    300.45 o 
 -16  10   7     6334.36     6154.05    301.93 o 
 -14  10   7     3668.71     3865.71    299.78 o 
 -12  10   7     4848.16     4452.98    263.53 o 
 -10  10   7     2798.40     3310.59    230.46 o 
  -6  10   7     3495.11     6667.19    442.18 o 
  -4  10   7    35187.35    35020.84   1247.65 o 
  -2  10   7    11985.82    11166.23    435.19 o 
   0  10   7     1688.02     1623.02    363.12 o 
   2  10   7     9895.18     8538.81    417.67 o 
   4  10   7     7192.21     6267.87    379.75 o 
   6  10   7      138.71      161.54    169.15 o 
   8  10   7    13262.96    13596.00    926.02 o 
  10  10   7     5594.76     7782.40    464.81 o 
  12  10   7      148.36      964.76    358.78 o 
  14  10   7     3665.64     3618.20    560.46 o 
  16  10   7     1030.36     1091.32    433.55 o 
 -21  11   7       69.39     -142.21    142.55 o 
 -19  11   7     1617.36     1366.11    208.28 o 
 -17  11   7      173.52      580.34    161.48 o 
 -15  11   7        0.34       92.28    129.67 o 
 -13  11   7      803.21      586.54    164.20 o 
 -11  11   7    31185.11    29629.10    677.78 o 
  -9  11   7    86400.02    84066.13   1354.50 o 
  -7  11   7   101922.02    98037.55   2698.11 o 
  -5  11   7    27380.11    22962.76   2716.34 o 
  -3  11   7      742.88      918.49    192.83 o 
  -1  11   7     1914.27     1762.53    233.33 o 
   1  11   7     4657.81     5408.02    342.27 o 
   3  11   7     3510.66     3501.15    318.82 o 
   5  11   7      333.40      119.56    172.95 o 
   7  11   7     1419.79     1165.93    254.99 o 
   9  11   7    10687.68    10841.18    820.61 o 
  11  11   7    16080.21    14506.00    955.88 o 
  13  11   7    25886.47    25989.19   1331.12 o 
 -16  12   7    15594.24    15148.16    504.32 o 
 -14  12   7      520.29      666.51    231.07 o 
 -12  12   7      459.61     1255.80    193.57 o 
 -10  12   7     3860.60     3316.24    260.94 o 
  -8  12   7     2342.23     3270.14    434.65 o 
  -6  12   7     4532.93     4485.72    490.34 o 
  -4  12   7     7862.01     8280.97    429.49 o 
  -2  12   7     1859.95     2184.77    256.92 o 
   0  12   7    10861.32    10920.43   1126.68 o 
   2  12   7    27928.81    24411.29    781.74 o 
   4  12   7    22562.90    20950.13    748.29 o 
   6  12   7     2429.23     2958.21    340.71 o 
   8  12   7      862.17     1139.46    415.86 o 
  10  12   7     3393.02     3400.69    560.55 o 
 -13  13   7    18789.96    17925.40   1057.05 o 
 -11  13   7    11808.34    11938.78    561.24 o 
  -9  13   7      683.78      864.91    329.54 o 
  -7  13   7      121.95      308.88    290.08 o 
  -5  13   7     2366.58     3681.09    504.32 o 
  -3  13   7    16349.58    19647.53    979.21 o 
  -1  13   7    12027.81    11353.37    789.87 o 
   1  13   7     5676.28     6025.89    574.52 o 
   3  13   7      884.33      914.49    351.10 o 
   5  13   7    11794.08    12638.98    894.10 o 
 -32   0   8     1016.13      780.02    290.87 o 
 -30   0   8    21683.32    22032.18   1002.78 o 
 -28   0   8    91524.01    86462.00   2374.08 o 
 -26   0   8    57447.71    57617.29   1724.78 o 
 -24   0   8    61147.43    57686.07   1674.86 o 
 -22   0   8     3303.61     2591.47    315.46 o 
 -20   0   8    19452.70    18956.92    475.31 o 
 -18   0   8    12196.10    13007.71    361.33 o 
 -16   0   8     1553.58     1620.85    111.38 o 
 -14   0   8    83192.81    86422.12   1148.28 o 
 -12   0   8    53437.50    52304.80    905.66 o 
 -10   0   8    80620.81    78376.13   1669.20 o 
  -8   0   8   225564.61   222046.38   3192.46 o 
  -6   0   8   243595.19   248433.14   2925.05 o 
  -4   0   8   181542.33   187838.45   2221.84 o 
  -2   0   8    43628.72    43400.88   1048.62 o 
   0   0   8       13.51     -109.23     72.82 o 
   2   0   8    45956.63    44662.58   1093.51 o 
   4   0   8    43597.45    43807.81    803.45 o 
   6   0   8    48112.01    44804.64    836.94 o 
   8   0   8     3536.09     3428.14    214.53 o 
  10   0   8    88154.46    87252.69   1517.48 o 
  12   0   8   132701.98   130606.45   1746.73 o 
  14   0   8    62408.80    62256.30   1202.02 o 
  16   0   8    35100.35    33788.23    809.97 o 
  18   0   8     1454.27     1467.09    209.86 o 
  20   0   8      321.47      166.25    218.01 o 
  22   0   8    18677.99    17585.46    655.83 o 
  24   0   8      979.08      819.51    296.09 o 
 -31   1   8     1649.26     2049.18    270.76 o 
 -29   1   8     6124.20     6138.35    542.05 o 
 -27   1   8     1663.46     1631.25    224.59 o 
 -25   1   8    21263.79    21388.28    632.20 o 
 -23   1   8    16826.90    16740.33    409.28 o 
 -21   1   8      291.54      500.63    119.16 o 
 -19   1   8    26775.35    26740.65    375.70 o 
 -17   1   8   164936.19   158800.22   1565.80 o 
 -15   1   8    80748.57    82695.80    975.77 o 
 -13   1   8     6810.05     7697.98    179.18 o 
 -11   1   8    32629.48    31289.91    418.66 o 
  -9   1   8   100746.76    97834.88    951.26 o 
  -7   1   8    10322.16    10959.42    208.90 o 
  -5   1   8    62773.82    64547.92    630.28 o 
  -3   1   8      738.71     1245.05    141.26 o 
  -1   1   8      656.03      633.52     68.50 o 
   1   1   8    31256.87    31298.94    481.32 o 
   3   1   8   224985.69   226640.50   2803.58 o 
   5   1   8     2691.77     3470.79    218.74 o 
   7   1   8    17045.12    18365.43    278.30 o 
   9   1   8    16975.28    16633.23    390.02 o 
  11   1   8    21374.03    21641.43    339.16 o 
  13   1   8    13280.18    13856.92    316.55 o 
  15   1   8    31017.30    31203.71    531.99 o 
  17   1   8      239.36       52.34     93.53 o 
  19   1   8      924.44     1161.68    163.84 o 
  21   1   8    16650.78    16918.83    424.40 o 
  23   1   8    15685.18    15694.44    485.95 o 
 -32   2   8    18375.86    18110.56    675.82 o 
 -30   2   8    10267.74     9726.08   1242.98 o 
 -28   2   8      735.70      982.57    235.98 o 
 -26   2   8        1.98      -69.42    129.52 o 
 -24   2   8    14294.76    13741.71    385.51 o 
 -22   2   8    30401.58    29967.74    514.18 o 
 -20   2   8   142979.47   140155.19   1618.99 o 
 -18   2   8    34035.89    33415.01    512.21 o 
 -16   2   8    23592.66    23123.04    382.84 o 
 -14   2   8    43721.10    40411.97    547.93 o 
 -12   2   8   183126.84   183317.86   1753.03 o 
 -10   2   8    33634.62    35679.41    371.90 o 
  -8   2   8    12369.91    13950.66    196.18 o 
  -6   2   8     1960.86     1816.37     67.45 o 
  -4   2   8     8514.51     8607.78    144.17 o 
  -2   2   8   209037.61   210470.64   2594.35 o 
   0   2   8   196202.36   198143.33   2415.75 o 
   2   2   8    12266.12    12808.46    211.62 o 
   4   2   8    17245.28    15841.29    390.76 o 
   6   2   8    64925.04    63965.93    791.37 o 
   8   2   8    50436.59    50961.37    661.53 o 
  10   2   8     4367.57     4419.16    142.03 o 
  12   2   8        2.00      -53.09     67.37 o 
  14   2   8       33.74      -52.79     81.06 o 
  16   2   8    34310.48    34459.71   1029.75 o 
  18   2   8    67328.10    66039.38    948.22 o 
  20   2   8    30931.15    31933.39    807.96 o 
  22   2   8     1912.67     2097.01    212.97 o 
  24   2   8     6007.68     6271.83    338.82 o 
 -31   3   8    17807.48    19076.64    697.84 o 
 -29   3   8    28797.23    27449.63    810.07 o 
 -27   3   8     5505.77     5856.79    360.49 o 
 -25   3   8    16250.44    14883.02    425.50 o 
 -23   3   8    48207.04    46074.26    708.55 o 
 -21   3   8    49604.55    47868.37    706.37 o 
 -19   3   8      337.28      334.16     89.66 o 
 -17   3   8      341.61      190.41     61.88 o 
 -15   3   8      635.67      780.38     84.78 o 
 -13   3   8    91226.41    87965.84   3152.59 o 
 -11   3   8   179558.73   185249.63   1999.55 o 
  -9   3   8   129464.06   139820.08   1368.24 o 
  -7   3   8     1271.27     1964.54     89.04 o 
  -5   3   8   133492.50   139454.63   2557.89 o 
  -3   3   8   245725.47   240756.05   3354.18 o 
  -1   3   8    61747.02    61982.87    863.80 o 
   1   3   8      909.43      848.81     54.45 o 
   3   3   8     4880.80     6100.57    146.14 o 
   5   3   8     2984.34     3122.74    225.85 o 
   7   3   8   121778.40   117717.02   1474.15 o 
   9   3   8    64507.48    62222.41   1055.86 o 
  11   3   8    15955.31    15424.89    386.19 o 
  13   3   8      560.69      722.67    110.22 o 
  15   3   8    45674.29    45237.54    831.24 o 
  17   3   8    13351.19    13038.55    530.34 o 
  19   3   8     3880.05     3387.44    547.78 o 
  21   3   8      159.09      235.43    131.81 o 
  23   3   8      244.22       72.16    180.31 o 
 -30   4   8      438.73      850.65    220.38 o 
 -28   4   8    15463.57    14270.55    564.27 o 
 -26   4   8    26633.61    26253.78    532.93 o 
 -24   4   8    12584.08    12168.08    332.53 o 
 -22   4   8      474.18      418.67     90.08 o 
 -20   4   8    13257.68    13102.20    274.59 o 
 -18   4   8    24295.32    24446.47    446.11 o 
 -16   4   8     3249.04     3278.81    148.39 o 
 -14   4   8    33089.68    34164.50    508.89 o 
 -12   4   8      726.88      658.33     91.87 o 
 -10   4   8    12008.38    11775.44    197.23 o 
  -8   4   8   196879.92   195001.14   1880.34 o 
  -6   4   8   130549.88   132099.50   1453.47 o 
  -4   4   8     9174.15     9480.32    409.05 o 
  -2   4   8    38991.17    39381.19    573.20 o 
   0   4   8    49551.63    46266.26    527.40 o 
   2   4   8    15434.80    14560.17    200.05 o 
   4   4   8    12763.71    12029.48    274.32 o 
   6   4   8    28076.51    28689.35    402.36 o 
   8   4   8    10111.58    11443.67    336.06 o 
  10   4   8    14420.54    13733.84    562.98 o 
  12   4   8    71034.32    69308.55   1090.49 o 
  14   4   8    13411.30    13272.04    333.25 o 
  16   4   8      111.43      170.76    181.24 o 
  18   4   8     2341.24     2303.36    629.57 o 
  20   4   8     4723.09     4613.19    562.78 o 
  22   4   8     2791.84     3075.31    325.73 o 
 -29   5   8     3077.23     2872.68    590.96 o 
 -27   5   8      107.23      168.62    123.36 o 
 -25   5   8      243.93      -10.97    105.80 o 
 -23   5   8    18176.78    18801.16    422.55 o 
 -21   5   8     8186.72     8129.19    288.19 o 
 -19   5   8    58462.68    56720.91    796.26 o 
 -17   5   8    48803.68    48021.84    687.91 o 
 -15   5   8   106665.91   110238.53   1310.99 o 
 -13   5   8    53035.30    54178.24    722.37 o 
 -11   5   8      397.42      618.63    100.57 o 
  -9   5   8    36204.18    37190.38    462.15 o 
  -7   5   8    53722.95    54928.07    629.54 o 
  -5   5   8    53585.97    53806.22    792.81 o 
  -3   5   8    73309.03    72257.14   1022.93 o 
  -1   5   8    27305.63    24503.17    606.30 o 
   1   5   8   192638.03   189406.08   1799.86 o 
   3   5   8   275388.03   275769.59   2585.17 o 
   5   5   8   111243.47   107449.10   1232.76 o 
   7   5   8    28393.05    26952.32    531.91 o 
   9   5   8      549.67      568.43    142.98 o 
  11   5   8     1287.03     1343.45    146.74 o 
  13   5   8     1094.33     1142.44    159.97 o 
  15   5   8     4939.70     5404.46    231.45 o 
  17   5   8      287.97      323.05    286.96 o 
  19   5   8    18535.48    17251.59    951.86 o 
  21   5   8    19730.28    20035.85   1058.40 o 
 -30   6   8      283.88      108.34    181.54 o 
 -28   6   8     5253.79     5407.37    350.70 o 
 -26   6   8    29767.02    28908.45    584.49 o 
 -24   6   8     1814.28     1454.15    160.92 o 
 -22   6   8      451.61      564.58    119.96 o 
 -20   6   8     4179.68     4015.54    242.19 o 
 -18   6   8    15269.74    17364.13    557.32 o 
 -16   6   8    17770.66    19880.04    385.44 o 
 -14   6   8    21166.72    20782.00    384.29 o 
 -12   6   8      414.78      398.84     80.07 o 
 -10   6   8     3758.75     3967.28    127.20 o 
  -8   6   8    85562.39    84629.19    918.66 o 
  -6   6   8    52340.65    52579.99    691.17 o 
  -4   6   8     5997.09     6027.89    208.98 o 
  -2   6   8    17726.30    16837.69    335.17 o 
   0   6   8    32859.96    31182.90    526.10 o 
   2   6   8    13481.49    13849.59    213.00 o 
   4   6   8    10520.61    10131.53    219.85 o 
   6   6   8    15182.78    14327.43    282.75 o 
   8   6   8      213.64      201.86     74.01 o 
  10   6   8      723.14      512.49    117.91 o 
  12   6   8    14745.99    15695.58    577.44 o 
  14   6   8     9658.79     8685.98    443.91 o 
  16   6   8      292.84      250.66    296.76 o 
  18   6   8     1793.52     2130.13    431.88 o 
  20   6   8      670.59      884.83    362.89 o 
 -27   7   8      430.84      881.90    157.75 o 
 -25   7   8     6099.44     6198.78    278.39 o 
 -23   7   8    17636.86    17207.00    509.61 o 
 -21   7   8    16611.53    15488.98    457.80 o 
 -19   7   8     1121.04      971.24    246.53 o 
 -17   7   8        6.01      153.29    107.46 o 
 -15   7   8    17014.33    16063.50    342.78 o 
 -13   7   8    37281.21    35842.65    559.31 o 
 -11   7   8    99906.49    97958.52   1059.23 o 
  -9   7   8    44287.22    42766.50    548.70 o 
  -7   7   8      254.44      653.73     94.39 o 
  -5   7   8     6279.95     6015.83    371.30 o 
  -3   7   8    53759.93    51762.33   1024.11 o 
  -1   7   8    17938.15    17979.68    473.97 o 
   1   7   8     2761.23     2717.85    147.16 o 
   3   7   8    10609.59    10120.74    274.15 o 
   5   7   8     5655.38     5692.75    177.54 o 
   7   7   8    75815.18    73535.44   1477.29 o 
   9   7   8    61037.72    57427.93   1402.85 o 
  11   7   8    14496.78    14107.23    755.91 o 
  13   7   8        9.93      138.98    182.56 o 
  15   7   8     9868.28     9352.51    722.00 o 
  17   7   8    11071.38     9291.10    751.32 o 
  19   7   8     1367.12     1079.94    394.85 o 
 -26   8   8        3.29      -33.34    115.79 o 
 -24   8   8     1673.20     1855.53    223.10 o 
 -22   8   8    35736.71    33424.76    747.94 o 
 -20   8   8    19010.58    17871.48    503.48 o 
 -18   8   8    13090.85    12302.27    395.61 o 
 -16   8   8     6436.02     6071.82    290.89 o 
 -14   8   8    58368.68    54109.26    929.80 o 
 -12   8   8    44645.17    43465.04    735.17 o 
 -10   8   8     5732.96     6741.01    300.55 o 
  -8   8   8      888.21      805.44     88.68 o 
  -6   8   8      284.34      313.28     84.18 o 
  -4   8   8    14605.63    14333.54    485.24 o 
  -2   8   8    47791.30    46221.52    750.91 o 
   0   8   8    15231.08    14461.75    548.09 o 
   2   8   8       16.06      -93.93    113.33 o 
   4   8   8    21458.66    19925.99   1343.75 o 
   6   8   8    59010.63    55141.65   1216.16 o 
   8   8   8    10327.95    10255.90   1088.03 o 
  10   8   8      733.01      755.31    211.73 o 
  12   8   8       26.73     -169.28    146.54 o 
  14   8   8      618.47      681.28    339.27 o 
  16   8   8    13340.54    12804.08    870.19 o 
  18   8   8    18381.47    17936.21   1058.90 o 
 -25   9   8     3463.11     3622.53    409.38 o 
 -23   9   8     2707.36     3481.77    277.35 o 
 -21   9   8        3.08      725.12    164.69 o 
 -19   9   8    15204.09    15347.56    471.22 o 
 -17   9   8    44672.59    41870.75    825.73 o 
 -15   9   8    17671.92    16235.82    458.69 o 
 -13   9   8        0.75      283.21    172.22 o 
 -11   9   8    20853.55    20320.02    501.32 o 
  -9   9   8    37887.05    35471.53    573.47 o 
  -7   9   8     2993.46     2315.36    849.69 o 
  -5   9   8     2039.12     2114.12    356.36 o 
  -3   9   8        9.18      558.39    166.90 o 
  -1   9   8       88.15      316.70    142.18 o 
   1   9   8    23361.22    24151.77    932.71 o 
   3   9   8    18355.13    19337.34    626.01 o 
   5   9   8     1261.60     1285.77    223.55 o 
   7   9   8      246.59      325.21    172.41 o 
   9   9   8    15796.27    15503.74    607.12 o 
  11   9   8     4433.41     4246.98    367.85 o 
  13   9   8    10652.06     9245.55    738.40 o 
  15   9   8     6843.74     6080.55    681.23 o 
  17   9   8     1088.64     1363.41    459.61 o 
 -22  10   8        7.02       36.20    137.84 o 
 -20  10   8     1416.96     1248.52    227.44 o 
 -18  10   8     1191.57     1350.99    197.45 o 
 -16  10   8      454.37      960.14    177.64 o 
 -14  10   8     6426.61     6057.14    315.58 o 
 -12  10   8      197.09      211.34    125.38 o 
 -10  10   8    17021.13    15378.58    442.90 o 
  -8  10   8    42391.84    43211.20    695.34 o 
  -6  10   8    92183.11    62388.60  16339.96 o 
  -4  10   8    35846.24    35157.14    847.99 o 
  -2  10   8     4010.53     4595.83    308.11 o 
   0  10   8       29.15        4.78    132.06 o 
   2  10   8     3538.92     4333.77    624.34 o 
   4  10   8     5021.96     4673.88    356.31 o 
   6  10   8     7162.56     7380.40    495.06 o 
   8  10   8    11651.51    10842.94    523.40 o 
  10  10   8    31191.47    30485.17    932.70 o 
  12  10   8    34233.79    31802.84   1448.86 o 
  14  10   8    33747.76    31208.86   1463.67 o 
 -21  11   8       31.42     -119.69    143.28 o 
 -19  11   8     1673.23     1414.87    210.79 o 
 -17  11   8    26004.01    23995.84    628.28 o 
 -15  11   8     7648.46     7598.41    351.73 o 
 -13  11   8     1383.41     1298.14    190.28 o 
 -11  11   8     1202.20     1245.89    202.60 o 
  -5  11   8     5477.43     7553.22    309.21 o 
  -3  11   8     2405.47     2899.69    268.43 o 
  -1  11   8     1739.63     1897.59    345.37 o 
   1  11   8     5371.52     4982.52    344.79 o 
   3  11   8     9551.99     8374.66    535.43 o 
   5  11   8      924.91     1088.30    238.38 o 
   7  11   8      192.03       58.89    181.56 o 
   9  11   8     4569.76     4122.05    396.99 o 
  11  11   8     1886.38     2588.29    518.93 o 
 -18  12   8     2994.58     3478.71    410.63 o 
 -16  12   8      604.28     1244.85    205.27 o 
 -14  12   8     7208.44     6367.84    336.69 o 
 -12  12   8    13897.39    13403.35    456.71 o 
 -10  12   8     3664.71     3519.98    267.53 o 
  -8  12   8     5270.62     5718.02    558.25 o 
  -6  12   8     4568.21     6342.33    541.72 o 
  -4  12   8     6884.29     8047.79   1003.01 o 
  -2  12   8    38989.04    36463.57    957.37 o 
   0  12   8    15568.08    16292.78    620.43 o 
   2  12   8     7575.91     9050.51    774.89 o 
   4  12   8      246.65     1167.88    367.99 o 
   6  12   8     4253.69     4221.60    395.66 o 
   8  12   8     5446.95     5545.46    683.95 o 
 -13  13   8     5966.48     6442.57    356.82 o 
 -11  13   8    13717.10    11948.19    745.03 o 
  -9  13   8     1495.64     2190.89    425.32 o 
  -7  13   8     1945.72     1360.35    391.30 o 
  -5  13   8     9303.75     9734.63    684.79 o 
  -3  13   8     8809.04    11324.76    757.32 o 
  -1  13   8     2009.12     2886.38    480.51 o 
   1  13   8      299.46      519.08    216.07 o 
   3  13   8        2.01     -146.80    206.55 o 
 -33   1   9      202.72     -147.60    237.54 o 
 -31   1   9     1096.06      629.36    203.58 o 
 -29   1   9     8780.83     8509.97    700.73 o 
 -27   1   9    11385.73    11580.32    473.61 o 
 -25   1   9    28480.70    26130.85    709.49 o 
 -23   1   9    32473.57    32400.38    781.05 o 
 -21   1   9    29884.68    30662.93    570.85 o 
 -19   1   9    13276.31    12872.48    230.97 o 
 -17   1   9     2925.79     3352.85    140.39 o 
 -15   1   9     3777.71     4495.02    147.52 o 
 -13   1   9    63391.16    68287.32    810.99 o 
 -11   1   9     3029.94     3260.49    113.25 o 
  -9   1   9    82829.05    81923.57    811.58 o 
  -7   1   9    13318.15    13052.80    180.37 o 
  -5   1   9    29275.71    28550.19    319.39 o 
  -3   1   9    58599.50    59203.73    665.17 o 
  -1   1   9     1058.46      820.11    136.34 o 
   1   1   9    21955.42    21619.70    374.33 o 
   3   1   9     5771.29     5244.43    168.65 o 
   5   1   9    19383.23    21094.23    392.20 o 
   7   1   9        1.26       72.10     51.93 o 
   9   1   9      107.80      191.70     70.90 o 
  11   1   9     5201.00     5621.78    300.17 o 
  13   1   9    10872.42    10947.53    381.10 o 
  15   1   9    21664.67    21146.25    427.08 o 
  17   1   9    13408.71    12983.46    569.81 o 
  19   1   9    17247.54    17366.84    514.34 o 
  21   1   9     4970.43     4825.57    248.88 o 
  23   1   9      132.15      248.86    145.81 o 
 -32   2   9      575.84      903.18    224.28 o 
 -30   2   9      435.37      958.03    281.71 o 
 -28   2   9       75.19       32.92    145.67 o 
 -26   2   9       26.09      -50.58    122.70 o 
 -24   2   9     5497.04     5650.36    250.60 o 
 -22   2   9    11330.18    11242.22    290.87 o 
 -20   2   9      261.78      582.25    106.73 o 
 -18   2   9    14499.81    14895.46    304.88 o 
 -16   2   9    19992.04    18048.87    323.99 o 
 -14   2   9    19684.04    19095.26    287.72 o 
 -12   2   9    89916.16    94055.35    870.40 o 
 -10   2   9   170836.23   176721.39   1670.61 o 
  -8   2   9    37229.94    42048.39    458.37 o 
  -6   2   9    45544.13    48591.66    511.24 o 
  -4   2   9    16606.88    16773.67    306.75 o 
  -2   2   9    25282.20    25275.53    416.55 o 
   0   2   9    55968.69    56996.79    769.67 o 
   2   2   9    31125.73    29587.85    398.96 o 
   4   2   9   103551.67   102343.99   1165.32 o 
   6   2   9    54645.25    51606.81    659.41 o 
   8   2   9    39661.34    37967.83    534.23 o 
  10   2   9    26258.77    25446.28    377.21 o 
  12   2   9       65.19       75.46     78.28 o 
  14   2   9      519.99      542.00    108.44 o 
  16   2   9     1433.42     2080.27    229.81 o 
  18   2   9      325.61      554.61    129.73 o 
  20   2   9     2057.24     2383.48    262.13 o 
  22   2   9    12686.76    13218.81    447.28 o 
 -31   3   9     9875.93    11160.21    903.33 o 
 -29   3   9     3840.51     3986.58    474.80 o 
 -27   3   9     8066.40     7180.27    388.34 o 
 -25   3   9     7254.07     7300.47    258.81 o 
 -23   3   9     6017.39     6245.65    229.56 o 
 -21   3   9     6793.21     6919.40    227.87 o 
 -19   3   9    48236.95    48921.71    695.14 o 
 -17   3   9      581.38      533.51     79.91 o 
 -15   3   9     5251.83     4995.04    143.47 o 
 -13   3   9    18275.63    18820.33    285.40 o 
 -11   3   9    12722.41    12983.07    184.36 o 
  -9   3   9     6968.44     7694.82    145.80 o 
  -7   3   9    32441.45    33599.62    388.00 o 
  -5   3   9    95729.95    97368.84   1219.35 o 
  -3   3   9    94683.05    97923.02   1288.76 o 
  -1   3   9   113233.27   112504.80   2430.89 o 
   1   3   9    58124.65    58875.48    693.21 o 
   3   3   9     1735.30     1892.19     88.95 o 
   5   3   9     3092.08     2903.61    398.99 o 
   7   3   9    12535.73    12515.34    245.86 o 
   9   3   9    10881.22    10996.33    323.47 o 
  11   3   9     7229.52     7237.54    266.74 o 
  13   3   9     3633.33     3779.92    190.04 o 
  15   3   9    22803.61    22076.41    535.17 o 
  17   3   9    16822.75    16095.13    587.42 o 
  19   3   9     3380.65     3891.78    506.67 o 
  21   3   9     2656.20     2895.28    351.27 o 
 -32   4   9    14108.83    14859.65    620.81 o 
 -30   4   9    30669.22    29758.21   1999.73 o 
 -28   4   9    17967.16    18479.46    644.37 o 
 -26   4   9     6871.52     7325.61    271.17 o 
 -24   4   9     5005.12     5086.85    223.48 o 
 -22   4   9     6819.74     6437.95    200.72 o 
 -20   4   9     1829.86     1948.47    140.27 o 
 -18   4   9    25935.83    25379.08    390.62 o 
 -16   4   9    32756.94    33645.29    456.09 o 
 -14   4   9    85712.98    82996.02   1181.14 o 
 -12   4   9   118395.41   119349.51   1489.34 o 
 -10   4   9   109369.70   111149.23   1265.13 o 
  -8   4   9    37430.91    39563.15    524.49 o 
  -6   4   9       55.84      249.37     83.24 o 
  -4   4   9    19649.27    18525.99    396.14 o 
  -2   4   9    16950.42    18096.55    499.01 o 
   0   4   9     2647.75     2550.41     68.58 o 
   2   4   9    12365.92    11340.33    198.73 o 
   4   4   9     7240.80     7737.88    471.75 o 
   6   4   9    65478.79    61942.76    922.66 o 
   8   4   9    49741.89    46980.00    974.33 o 
  10   4   9    28992.38    28288.40    565.35 o 
  12   4   9     8747.99     8515.09    307.43 o 
  14   4   9      977.71     1044.83    133.62 o 
  16   4   9     4878.46     5368.44    342.55 o 
  18   4   9     1416.65      983.76    355.48 o 
  20   4   9     3420.00     3284.09    516.44 o 
  22   4   9     1275.25     1041.45    244.37 o 
 -31   5   9        7.53     -170.43    164.30 o 
 -29   5   9      342.57      537.40    165.41 o 
 -27   5   9    12181.74    12367.82    367.82 o 
 -25   5   9    10454.19    10145.70    318.56 o 
 -23   5   9     3281.33     3650.05    202.85 o 
 -21   5   9     1488.93     1324.12    134.03 o 
 -19   5   9    12891.94    12851.84    272.71 o 
 -17   5   9      186.07      552.78     95.59 o 
 -15   5   9    18731.36    18453.28    417.71 o 
 -13   5   9      787.68     1129.71    107.27 o 
 -11   5   9      233.83      313.14     51.00 o 
  -9   5   9    11728.20    12102.61    219.42 o 
  -7   5   9   125789.87   126080.41   1419.49 o 
  -5   5   9     1119.29      783.57    241.78 o 
  -3   5   9     6142.11     7164.62    334.17 o 
  -1   5   9     1162.33     1191.12     86.19 o 
   1   5   9     5070.16     5190.11    205.62 o 
   3   5   9    10303.96    10642.11    240.41 o 
   5   5   9    15680.40    15817.98    283.30 o 
   7   5   9      216.95      242.63    122.93 o 
   9   5   9     6991.50     7237.36    257.86 o 
  11   5   9    16410.62    14859.31    397.61 o 
  13   5   9    12502.52    13615.23    611.05 o 
  15   5   9      228.58      438.54    150.82 o 
  17   5   9     1163.46     1049.81    362.99 o 
  19   5   9       85.19      349.89    309.52 o 
  21   5   9      112.66     -190.80    299.00 o 
 -30   6   9     1640.77     1553.75    238.96 o 
 -28   6   9     5348.78     5462.52    268.46 o 
 -26   6   9     8055.75     9078.05    318.09 o 
 -24   6   9    11857.41    11820.98    342.83 o 
 -22   6   9     1720.27     1779.69    159.87 o 
 -20   6   9     7078.38     6562.07    287.76 o 
 -18   6   9    69362.91    68886.63    931.50 o 
 -16   6   9    39417.73    37132.03    821.10 o 
 -14   6   9    70598.95    68908.25    902.94 o 
 -12   6   9      701.15     1140.04    103.56 o 
 -10   6   9     2884.08     3069.50    291.77 o 
  -8   6   9     4245.66     4645.39    225.00 o 
  -6   6   9     1440.94     1362.57    134.16 o 
  -4   6   9     5105.25     5196.27    197.97 o 
  -2   6   9     1503.54     1906.75    114.87 o 
   0   6   9    23788.61    22677.93    427.86 o 
   2   6   9    26706.88    26458.45    390.83 o 
   4   6   9    20028.53    19092.26    355.48 o 
   6   6   9    15574.41    15804.73    299.22 o 
   8   6   9     4780.00     4725.93    314.79 o 
  10   6   9     5789.07     5653.44    503.11 o 
  12   6   9     4336.99     4391.81    339.62 o 
  14   6   9     2687.78     2562.24    298.48 o 
  16   6   9     7611.70     7120.20    640.79 o 
  18   6   9      488.12      787.96    359.42 o 
  20   6   9     7512.85     7881.21    695.87 o 
 -29   7   9     1812.90     2580.36    338.97 o 
 -27   7   9     4994.92     4588.12    259.47 o 
 -25   7   9     3035.87     3846.85    231.37 o 
 -23   7   9       16.77      230.87    141.52 o 
 -21   7   9      437.19      444.44    146.40 o 
 -19   7   9     1178.26     1065.51    159.84 o 
 -17   7   9       41.79     -111.86     90.63 o 
 -15   7   9    24157.75    21365.07    490.27 o 
 -13   7   9     7804.82     8499.91    320.93 o 
 -11   7   9      406.68      926.46    281.12 o 
  -9   7   9    13303.65    13923.92    415.90 o 
  -7   7   9    60945.55    59100.14    784.82 o 
  -5   7   9    47249.70    44988.50   1278.06 o 
  -3   7   9     5796.31     5096.91    260.18 o 
  -1   7   9    20657.40    19705.74    541.67 o 
   1   7   9     1089.45     1924.36    393.75 o 
   3   7   9     6718.68     6310.38    334.30 o 
   5   7   9     7738.41     8008.53    378.64 o 
   7   7   9      359.86      541.15    277.94 o 
   9   7   9      912.39     1190.14    224.99 o 
  11   7   9    25899.35    24213.35    752.42 o 
  13   7   9    22334.21    20694.80    713.35 o 
  15   7   9      619.25      503.36    347.51 o 
  17   7   9      821.46      459.48    339.20 o 
  19   7   9       92.88      786.75    375.98 o 
 -26   8   9      178.91      391.73    138.07 o 
 -24   8   9      268.33      277.10    158.52 o 
 -22   8   9    18356.13    17900.61    523.74 o 
 -20   8   9       88.98      724.48    154.16 o 
 -18   8   9      719.97     1363.19    171.53 o 
 -16   8   9      965.46      998.98    156.03 o 
 -14   8   9      465.19      745.86    110.78 o 
 -12   8   9    12105.11    13173.23    316.83 o 
 -10   8   9    58263.28    54297.71    682.60 o 
  -8   8   9     5627.42     5651.90    193.97 o 
  -6   8   9     5777.09     5371.43    196.81 o 
  -4   8   9     6615.02     5824.05    289.78 o 
  -2   8   9    13645.01    14219.65    551.25 o 
   0   8   9     2372.49     2223.93    223.56 o 
   2   8   9     6615.22     6469.53    375.13 o 
   4   8   9     1221.33     1005.82    269.46 o 
   6   8   9    19015.66    17654.86    608.22 o 
   8   8   9    23606.01    21703.69    702.18 o 
  10   8   9     7531.95     6604.16    817.36 o 
  12   8   9      230.55      101.03    173.97 o 
  14   8   9      758.66      704.36    233.76 o 
  16   8   9     6865.34     7055.73    712.94 o 
  18   8   9       34.59      861.60    384.02 o 
 -25   9   9     2037.03     1813.18    283.02 o 
 -23   9   9    21083.72    21099.98    589.44 o 
 -21   9   9    29198.70    26494.44    653.25 o 
 -19   9   9    25974.84    24010.54    797.15 o 
 -17   9   9     9229.15    11499.40    614.12 o 
 -15   9   9     4686.72     5141.19    416.48 o 
 -13   9   9    15028.21    14752.82    428.58 o 
 -11   9   9     7534.53     7311.47    244.10 o 
  -9   9   9    14997.33    14730.96    303.75 o 
  -7   9   9     1578.70     1395.92    127.76 o 
  -5   9   9    15499.83    15686.80    493.54 o 
  -3   9   9    46802.50    46562.11   1021.57 o 
  -1   9   9    43425.94    40899.41    953.83 o 
   1   9   9    50101.09    46761.10   2025.73 o 
   3   9   9     1403.24     1701.83    354.95 o 
   5   9   9       59.08      -50.81    147.76 o 
   7   9   9     6127.09     6186.97    386.17 o 
   9   9   9     4937.14     5204.51    389.12 o 
  11   9   9      902.29     1086.54    243.27 o 
  13   9   9     1613.17     1560.75    285.41 o 
  15   9   9    10410.97    11136.93    850.56 o 
 -24  10   9      640.85      844.64    247.08 o 
 -22  10   9     1668.60     1946.20    236.15 o 
 -20  10   9      228.34      -25.90    133.74 o 
 -18  10   9    13275.68    12765.16    517.44 o 
 -16  10   9    10755.02     9320.25    541.51 o 
 -14  10   9      856.18     1349.79    183.94 o 
 -12  10   9       14.08        3.56    113.84 o 
 -10  10   9    10853.13    11012.68    379.09 o 
  -8  10   9     3929.02     5550.87    664.16 o 
  -6  10   9     6329.41     7508.85   1855.18 o 
  -4  10   9    15399.55    15937.39    963.52 o 
  -2  10   9       97.87       23.07    138.45 o 
   0  10   9     1143.77      893.83    196.97 o 
   2  10   9    44032.48    40084.29   1010.99 o 
   4  10   9    14594.73    13041.18    541.40 o 
   6  10   9      903.93     1421.18    252.71 o 
   8  10   9     3712.50     3583.48    535.12 o 
  10  10   9       44.00      501.85    217.95 o 
  12  10   9      641.59     1272.18    278.26 o 
  14  10   9     1660.52     2249.53    507.02 o 
 -21  11   9       23.26      130.21    157.95 o 
 -19  11   9     1159.77     1194.88    199.00 o 
 -17  11   9      327.90      750.55    170.47 o 
 -15  11   9     7415.76     7488.42    341.45 o 
 -13  11   9    11540.07    10254.39    442.67 o 
 -11  11   9     1611.19     1816.75    207.41 o 
  -9  11   9    32408.98    28588.19    788.29 o 
  -7  11   9    16807.06     8302.27   6821.78 o 
  -5  11   9    26351.46    26326.76    601.93 o 
  -3  11   9     1541.66     1654.74    231.21 o 
  -1  11   9      490.59      431.33    176.72 o 
   1  11   9     1139.65     1621.26    364.78 o 
   3  11   9     8731.43     9218.22    769.40 o 
   5  11   9     7861.12     6327.47    421.67 o 
   7  11   9     5771.22     5609.18    431.56 o 
   9  11   9      502.56      438.43    283.81 o 
  11  11   9    23667.59    24927.73   1300.25 o 
 -18  12   9     4677.53     5859.45    347.95 o 
 -16  12   9     8635.43     7259.86    359.23 o 
 -14  12   9     2036.30     2241.94    241.79 o 
 -12  12   9        0.60      242.58    151.86 o 
 -10  12   9     1143.72     1071.07    221.40 o 
  -8  12   9      230.92      -54.26    227.33 o 
  -6  12   9    22821.57    23157.52   1029.46 o 
  -4  12   9    23744.58    22857.23    588.22 o 
   0  12   9     3707.58     4231.88    357.29 o 
   2  12   9    27759.40    27408.18    862.82 o 
   4  12   9    19856.59    20122.73    739.79 o 
   6  12   9       30.98     -100.37    190.44 o 
   8  12   9      343.27      196.90    223.01 o 
 -11  13   9       12.40     1245.29    336.05 o 
  -9  13   9     2751.70     2724.79    453.62 o 
  -7  13   9      229.39      151.94    274.64 o 
  -5  13   9      389.65      465.18    314.58 o 
  -3  13   9    12914.46    12681.35    811.89 o 
  -1  13   9    25621.98    23611.31    783.59 o 
   1  13   9     6816.15     6273.32    538.22 o 
   3  13   9       67.69       -3.11    226.45 o 
 -32   0  10     2083.33     2941.13    429.47 o 
 -30   0  10     1812.55     1880.79    349.40 o 
 -28   0  10    33867.03    33607.82   1229.91 o 
 -26   0  10    38096.81    36538.47   1252.48 o 
 -24   0  10     5085.74     5692.27    443.48 o 
 -22   0  10     5195.85     4788.52    396.55 o 
 -20   0  10     7741.64     6982.42    261.92 o 
 -18   0  10     5108.48     4829.49    176.43 o 
 -16   0  10    26247.90    24637.65    557.42 o 
 -14   0  10    91839.04    96667.07   1551.45 o 
 -12   0  10    28585.35    25826.24    522.03 o 
 -10   0  10    32847.31    32799.56    598.20 o 
  -8   0  10   335017.88   329571.66   3869.03 o 
  -6   0  10   228962.77   229783.11   2719.26 o 
  -4   0  10    78377.15    73976.32    931.08 o 
  -2   0  10    14352.33    13620.08    467.81 o 
   0   0  10    11845.79    11605.04    426.37 o 
   2   0  10    12556.93    10442.87    403.64 o 
   4   0  10    28481.69    28607.53    605.91 o 
   6   0  10    38393.59    37956.64    765.60 o 
   8   0  10     5417.42     5084.47    247.47 o 
  10   0  10    46597.63    46129.07    940.56 o 
  12   0  10   100205.38   100304.17   1414.89 o 
  14   0  10    72919.49    72740.11   1118.20 o 
  16   0  10      295.42      221.62    150.78 o 
  18   0  10     2729.01     2520.47    264.52 o 
  20   0  10      562.69      679.97    197.07 o 
  22   0  10     5521.32     6618.09    411.73 o 
 -33   1  10     3837.84     3100.46    322.73 o 
 -31   1  10      699.38      299.49    216.34 o 
 -29   1  10     1704.03     1519.06    277.15 o 
 -27   1  10     4461.24     3981.30    442.66 o 
 -25   1  10    30629.26    29569.29    761.28 o 
 -23   1  10    61755.43    60462.15   1193.76 o 
 -21   1  10     1224.67     1217.95    113.19 o 
 -19   1  10    35526.77    35861.92    533.86 o 
 -17   1  10    97127.15    95131.05   1118.64 o 
 -15   1  10    56861.59    53790.95    682.78 o 
 -13   1  10     2483.15     2633.31    187.09 o 
 -11   1  10    13213.00    12310.11    199.67 o 
  -9   1  10    28379.12    27893.42    332.12 o 
  -7   1  10    29562.41    32131.22    356.23 o 
  -5   1  10    97185.16    95966.02    840.62 o 
  -3   1  10   128433.56   130804.11   1386.48 o 
  -1   1  10     5673.14     6215.79    251.37 o 
   1   1  10    18403.82    19482.50    359.30 o 
   3   1  10    59807.12    61932.05    886.77 o 
   5   1  10     1648.13     2009.10    311.75 o 
   7   1  10     1482.07     1468.44     90.83 o 
   9   1  10    14399.54    14102.24    259.55 o 
  11   1  10     4326.47     4092.48    177.86 o 
  13   1  10    19064.39    19864.68    352.58 o 
  15   1  10    15507.48    15544.88    322.54 o 
  17   1  10     9372.12     9691.63    316.12 o 
  19   1  10      692.85      634.62    138.28 o 
  21   1  10     9221.48     9370.58    327.01 o 
 -32   2  10     5550.59     6351.28    410.65 o 
 -30   2  10     2467.25     2258.40    277.08 o 
 -28   2  10     1000.83     1221.85    330.22 o 
 -26   2  10      207.92      279.19    142.73 o 
 -24   2  10     4785.22     4823.48    201.68 o 
 -22   2  10    82853.30    81069.89   1042.05 o 
 -20   2  10    98036.15    94246.70   1152.38 o 
 -18   2  10    68503.13    68839.37    873.98 o 
 -16   2  10      284.00      494.00     75.66 o 
 -14   2  10    75871.88    75363.60    807.41 o 
 -12   2  10    21466.92    22101.96    340.50 o 
 -10   2  10    14000.38    15521.17    222.99 o 
  -8   2  10    11782.42    12120.43    185.87 o 
  -6   2  10     5433.46     5555.59    120.49 o 
  -4   2  10    50913.95    52385.99    638.84 o 
  -2   2  10   188138.38   185130.05   3119.38 o 
   0   2  10   126483.02   119536.33   1583.42 o 
   2   2  10   155044.06   159119.92   1726.60 o 
   4   2  10    36084.54    37580.29    597.40 o 
   6   2  10    17670.94    18613.69    318.16 o 
   8   2  10     7055.31     7362.70    198.04 o 
  10   2  10     1311.63     1375.37    101.30 o 
  12   2  10     3311.46     3615.93    180.76 o 
  14   2  10       19.04       16.94     60.90 o 
  16   2  10    33407.00    33481.49   1462.45 o 
  18   2  10    53943.48    52461.45   1027.22 o 
  20   2  10     9762.24    10305.47    400.31 o 
  22   2  10     1618.40     1332.51    253.36 o 
 -31   3  10    47544.44    45669.29   1133.29 o 
 -29   3  10    71948.68    71159.25   1480.90 o 
 -27   3  10    24780.23    25145.98   1366.76 o 
 -25   3  10       73.70      103.58     96.64 o 
 -23   3  10      788.47      658.96    112.80 o 
 -21   3  10    17165.56    17904.00    457.61 o 
 -19   3  10     6296.30     5403.42    168.74 o 
 -17   3  10     3602.90     4217.69    141.57 o 
 -15   3  10     3864.45     3862.75    131.49 o 
 -13   3  10    99550.95    97060.37   1005.11 o 
 -11   3  10   246888.36   246723.73   2310.60 o 
  -9   3  10   140813.94   137851.91   1333.14 o 
  -7   3  10    33040.86    36125.05    414.49 o 
  -5   3  10    32164.79    28602.84   4049.45 o 
  -3   3  10    30146.09    32415.32    447.08 o 
  -1   3  10     5635.69     5922.12    207.65 o 
   1   3  10    61158.00    62365.07    736.17 o 
   3   3  10     1394.65     1123.43     72.01 o 
   5   3  10    13334.17    14513.50    261.38 o 
   7   3  10    72442.21    67430.16   1308.32 o 
   9   3  10   145258.42   137970.55   1864.92 o 
  11   3  10    37369.84    36656.61    589.99 o 
  13   3  10      310.10      380.55    109.25 o 
  15   3  10     2456.38     1976.06    168.01 o 
  17   3  10     3427.50     3767.54    482.60 o 
  19   3  10       33.24     -345.29    230.19 o 
  21   3  10     4907.18     4961.25    381.48 o 
 -32   4  10     6832.84     7246.37    442.28 o 
 -30   4  10      201.55      584.56    206.89 o 
 -28   4  10    14407.07    14064.07    451.99 o 
 -26   4  10    59254.72    56449.30    860.96 o 
 -24   4  10    25296.98    25910.25    439.62 o 
 -22   4  10      880.22     1072.75    135.83 o 
 -20   4  10     6912.96     6480.25    190.42 o 
 -18   4  10       82.66       -1.49     61.32 o 
 -16   4  10    20203.32    17937.48    341.87 o 
 -14   4  10    61004.88    60174.46    690.20 o 
 -12   4  10    18390.93    19700.85    284.68 o 
 -10   4  10    14967.15    15852.33    275.67 o 
  -8   4  10    68137.61    69984.65    842.59 o 
  -6   4  10    82961.17    84463.52    991.93 o 
  -4   4  10       53.41       60.07     67.35 o 
  -2   4  10    11450.89     9974.66    244.90 o 
   0   4  10    15702.34    15545.39    318.45 o 
   2   4  10      152.63      135.38     52.49 o 
   4   4  10    52295.83    49758.61    628.07 o 
   6   4  10    95273.55    93557.13   1864.23 o 
   8   4  10     3993.64     3785.69    190.52 o 
  10   4  10     1432.58     1513.09    180.09 o 
  12   4  10    34252.61    32676.81    654.96 o 
  14   4  10    18621.43    17968.33    773.83 o 
  16   4  10     1345.22     1738.67    426.29 o 
  18   4  10      180.48      543.37    342.35 o 
  20   4  10      486.31      185.35    316.91 o 
 -31   5  10       43.67      -31.65    307.17 o 
 -29   5  10     2686.43     3204.96    259.92 o 
 -27   5  10    13764.39    12596.41    386.50 o 
 -25   5  10    23652.39    23104.50    490.79 o 
 -23   5  10    23778.82    22479.49    461.45 o 
 -21   5  10     3168.32     3110.27    152.65 o 
 -19   5  10    18656.62    17830.95    326.53 o 
 -17   5  10   120519.10   121027.33   1442.55 o 
 -15   5  10    31475.15    32634.44    515.50 o 
 -13   5  10    48152.94    40979.13   3894.47 o 
 -11   5  10     1709.07     1771.92     92.55 o 
  -9   5  10     1522.97     1683.04    100.29 o 
  -7   5  10    94415.57    90317.93   1489.10 o 
  -5   5  10    35514.70    33324.69    980.17 o 
  -3   5  10    41857.27    41407.34    618.01 o 
  -1   5  10    20836.65    19422.32    293.99 o 
   1   5  10   156077.33   154446.50   1486.74 o 
   3   5  10   135003.83   128607.50   1434.60 o 
   5   5  10    56529.96    52438.45    815.47 o 
   7   5  10     5609.42     5488.51    213.21 o 
   9   5  10     1002.91      889.36    303.33 o 
  11   5  10     2901.70     3221.07    290.98 o 
  13   5  10    11398.20    11500.82    497.72 o 
  15   5  10    20232.90    19491.19    750.29 o 
  17   5  10     5054.36     5287.08    582.36 o 
  19   5  10     5088.63     5119.51    601.45 o 
 -30   6  10      877.47      981.70    195.31 o 
 -28   6  10     4542.11     5467.10    276.88 o 
 -26   6  10    25233.12    24712.43    530.30 o 
 -24   6  10    13434.51    13781.88    368.49 o 
 -22   6  10    12253.44    13064.57    345.18 o 
 -20   6  10    12736.56    12737.76    392.03 o 
 -18   6  10     5714.04     5946.74    371.16 o 
 -16   6  10    15354.71    15023.54    332.54 o 
 -14   6  10    26812.88    26479.85    456.87 o 
 -12   6  10     3853.81     4099.60    161.45 o 
 -10   6  10     9055.40     9241.39    266.51 o 
  -8   6  10    37309.94    35581.78    522.40 o 
  -6   6  10     9884.33     9435.06    265.60 o 
  -4   6  10     7905.92     8497.97    258.36 o 
  -2   6  10    23268.18    21377.47    393.08 o 
   0   6  10    19855.28    19729.44    312.92 o 
   2   6  10     3136.93     2997.53    142.35 o 
   4   6  10    50410.85    46632.82   1028.04 o 
   6   6  10    56278.05    54607.95   1172.94 o 
   8   6  10     4293.58     4051.82    354.37 o 
  10   6  10     2655.57     2700.69    280.88 o 
  12   6  10    12244.94    11984.17    596.48 o 
  14   6  10     2063.14     3180.39    326.73 o 
  16   6  10       43.49       76.47    312.97 o 
  18   6  10     1274.04      553.47    348.37 o 
 -29   7  10    20157.24    21258.62    524.93 o 
 -27   7  10     3693.95     3753.15    239.75 o 
 -25   7  10     8241.74     8492.16    399.92 o 
 -23   7  10     6785.94     5368.75    248.84 o 
 -21   7  10     6699.21     6549.87    297.48 o 
 -19   7  10     1317.56     1182.46    166.13 o 
 -17   7  10     4265.93     4586.84    195.25 o 
 -15   7  10     5287.05     5386.24    211.80 o 
 -13   7  10    52264.83    51325.93    736.78 o 
 -11   7  10    75492.73    74989.14   1092.23 o 
  -9   7  10    56109.34    55418.59    749.05 o 
  -7   7  10     5016.59     5984.05    197.00 o 
  -5   7  10    39885.30    37168.78   1493.80 o 
  -3   7  10    16648.68    16224.84    343.84 o 
  -1   7  10     7094.06     6312.68    323.92 o 
   1   7  10      582.67      790.78    161.53 o 
   3   7  10     1498.14     1636.18    279.78 o 
   5   7  10     1695.35     1508.11    214.82 o 
   7   7  10    70753.97    64984.59   1673.60 o 
   9   7  10    36998.22    34478.75   1219.11 o 
  11   7  10    20993.69    19034.08    799.18 o 
  13   7  10      263.98      261.57    200.63 o 
  15   7  10     5957.37     5856.11    431.23 o 
  17   7  10     2420.17     2252.86    480.41 o 
 -28   8  10     3169.27     2870.37    232.15 o 
 -26   8  10      548.91      398.70    138.22 o 
 -24   8  10     4042.26     3358.28    225.25 o 
 -22   8  10    39666.17    38178.89    804.96 o 
 -20   8  10    71545.52    68157.38   1165.66 o 
 -18   8  10    18992.99    16929.15    474.18 o 
 -16   8  10      672.45      496.98    136.06 o 
 -14   8  10     4075.21     4901.60    200.45 o 
 -12   8  10    22277.48    21973.67    431.36 o 
 -10   8  10    11322.52     9917.21   2448.87 o 
  -8   8  10    26987.28    27173.66    548.68 o 
  -6   8  10      111.26       62.82     72.75 o 
  -4   8  10     2299.66     1971.17    199.44 o 
  -2   8  10    85523.09    81531.16   2251.19 o 
   0   8  10    73558.74    72060.74   1424.30 o 
   2   8  10    10190.56     9170.03    430.48 o 
   4   8  10     1105.29     1153.77    228.23 o 
   6   8  10     1143.80     1300.13    379.24 o 
   8   8  10      174.32      331.37    188.42 o 
  10   8  10     4505.97     4725.10    376.76 o 
  12   8  10    12683.91    12022.04    554.36 o 
  14   8  10     1608.53     1537.90    288.47 o 
  16   8  10     7866.34     8375.07    736.05 o 
 -25   9  10     9005.66     8465.08    325.22 o 
 -23   9  10     5722.41     6475.30    337.89 o 
 -21   9  10      362.61     1050.48    227.65 o 
 -19   9  10     7995.41     8179.72    353.51 o 
 -17   9  10    36946.92    34551.75    759.89 o 
 -15   9  10    19385.37    16696.00    470.49 o 
 -13   9  10       98.05      384.54    189.26 o 
 -11   9  10     1567.71     1414.18    137.29 o 
  -9   9  10      616.46     1025.33    130.48 o 
  -7   9  10        7.19      112.22     83.70 o 
  -5   9  10    37274.11    36598.59    852.69 o 
  -3   9  10    17760.16    18918.73    655.56 o 
  -1   9  10      105.62      322.34    174.05 o 
   1   9  10      444.02      789.79    189.31 o 
   3   9  10    30154.59    27618.42    868.99 o 
   5   9  10     5861.48     5736.18    366.26 o 
   7   9  10     6394.42     7040.12    543.17 o 
   9   9  10     1797.44     1609.00    264.46 o 
  11   9  10      457.94      549.82    227.73 o 
  13   9  10     3488.30     2457.67    335.05 o 
  15   9  10    20300.80    20683.57   1167.03 o 
 -24  10  10     2727.99     2938.16    278.90 o 
 -22  10  10     4977.08     4845.30    320.73 o 
 -20  10  10      190.38      100.24    135.81 o 
 -18  10  10    10569.55     9681.91    383.97 o 
 -16  10  10    34559.75    32596.05    725.17 o 
 -14  10  10    24591.52    24538.69    599.74 o 
 -12  10  10    22898.90    21747.21    596.88 o 
 -10  10  10     1877.16     2387.47    192.47 o 
  -8  10  10    36105.44    33259.16    669.80 o 
  -6  10  10    49287.99    47643.19   1458.01 o 
  -4  10  10    25665.66    26108.82    723.85 o 
  -2  10  10    16944.15    15104.84    541.06 o 
   0  10  10      202.36      141.41    162.51 o 
   2  10  10    31205.51    29671.20    843.76 o 
   4  10  10    11114.53    10326.57    493.93 o 
   6  10  10     7954.98     7628.32    439.77 o 
   8  10  10      987.24      824.29    236.11 o 
  10  10  10    11968.66    10837.50    558.50 o 
  12  10  10    10335.36    10005.50    566.04 o 
 -21  11  10      907.35      835.72    198.63 o 
 -19  11  10     2836.01     3465.91    275.82 o 
 -17  11  10     6801.19     5976.58    323.77 o 
 -15  11  10     7831.34     8985.92    507.99 o 
 -13  11  10    12290.41    11513.71    528.53 o 
 -11  11  10     5327.29     5566.79    363.42 o 
  -9  11  10     2219.16     3600.93    443.44 o 
  -7  11  10     1423.59     2446.94    255.92 o 
  -5  11  10     5975.43     6284.60    296.26 o 
  -3  11  10     1849.52     1697.73    231.93 o 
  -1  11  10      114.41      154.79    152.25 o 
   1  11  10     1652.82     2039.80    266.33 o 
   3  11  10     5643.44     7511.74    942.96 o 
   5  11  10     2023.27     2554.83    313.77 o 
   7  11  10      568.12      527.92    267.15 o 
   9  11  10      878.47      493.75    246.98 o 
 -18  12  10     4816.98     6318.08    370.16 o 
 -16  12  10       36.08      591.61    216.59 o 
 -14  12  10      256.74      524.99    170.46 o 
 -12  12  10      636.71      394.51    181.55 o 
 -10  12  10      834.92      700.25    309.60 o 
  -8  12  10      466.29      380.38    277.33 o 
  -6  12  10     3130.74     3841.29    481.69 o 
  -4  12  10    14350.77    16332.70    494.89 o 
  -2  12  10    29796.05    28809.63    850.90 o 
   0  12  10    20609.34    20080.07    705.95 o 
   2  12  10     5415.40     6546.15    807.08 o 
   4  12  10       73.49      344.57    312.33 o 
   6  12  10     1212.64     1455.70    290.80 o 
 -11  13  10    23164.01    24483.78   1114.77 o 
  -9  13  10     2882.07     3711.95    506.61 o 
  -7  13  10      999.39     1082.23    358.13 o 
  -5  13  10      120.74      -26.30    274.68 o 
  -3  13  10      614.38     2390.69    439.90 o 
  -1  13  10      521.11     1273.05    342.85 o 
   1  13  10     1756.60     3063.35    346.50 o 
 -33   1  11      148.05      204.99    174.52 o 
 -31   1  11      817.45      693.14    206.33 o 
 -29   1  11     4264.67     4427.99    329.56 o 
 -27   1  11    13003.55    12461.86    484.36 o 
 -25   1  11    10567.32    10271.08    421.87 o 
 -23   1  11    55036.85    53724.89   1094.52 o 
 -21   1  11    12344.04    12411.34    286.29 o 
 -19   1  11    53788.29    51791.04    698.14 o 
 -17   1  11    28215.91    28085.72    510.30 o 
 -15   1  11    30586.23    31037.26    522.10 o 
 -13   1  11    10514.72    10549.75    194.83 o 
 -11   1  11      551.80     1033.83     65.07 o 
  -9   1  11       15.14        7.38     34.93 o 
  -7   1  11     1347.10      876.56     48.57 o 
  -5   1  11    17705.12    16700.37    193.83 o 
  -3   1  11    83667.59    84392.88   1083.52 o 
  -1   1  11    53798.68    51355.39    750.73 o 
   1   1  11    79769.76    75862.85   1155.75 o 
   3   1  11    61623.27    58430.30    858.87 o 
   5   1  11    33833.47    32084.62    552.42 o 
   7   1  11      727.12      634.82     75.70 o 
   9   1  11       16.84       57.60     74.25 o 
  11   1  11     7476.33     8118.86    261.04 o 
  13   1  11     6362.34     6470.84    282.60 o 
  15   1  11     7903.32     8720.80    246.17 o 
  17   1  11    25725.93    25587.96    515.19 o 
  19   1  11     6573.62     6662.07    271.92 o 
  21   1  11     8284.44     8542.85    532.99 o 
 -32   2  11        5.84       74.89    174.43 o 
 -30   2  11      541.74      238.10    387.52 o 
 -28   2  11     9886.83     9433.75    605.58 o 
 -26   2  11     4893.47     4718.85    311.66 o 
 -24   2  11    16334.05    15284.06    346.79 o 
 -22   2  11     4576.59     4239.68    203.99 o 
 -20   2  11       20.12      270.02    142.23 o 
 -18   2  11        6.51       73.38     65.12 o 
 -16   2  11     6432.09     6396.47    162.85 o 
 -14   2  11    16461.91    15734.17    286.04 o 
 -12   2  11      378.38      350.23     59.52 o 
 -10   2  11    33384.86    34235.39    453.75 o 
  -8   2  11    12082.91    12275.54    189.62 o 
  -6   2  11     8844.88     8998.60    148.33 o 
  -4   2  11      106.04      155.22    111.19 o 
  -2   2  11    15840.16    15227.39    311.32 o 
   0   2  11     4852.18     4857.21    122.39 o 
   2   2  11     4882.16     4784.87    213.64 o 
   4   2  11    28487.71    29106.52    678.72 o 
   6   2  11       73.92       63.02     56.47 o 
   8   2  11     8049.56     8161.45    260.82 o 
  10   2  11      748.99      901.45    152.87 o 
  12   2  11      681.15      810.94    115.01 o 
  14   2  11     4121.93     5027.60    221.29 o 
  16   2  11      478.84      212.60    134.25 o 
  18   2  11      266.88      432.71    153.68 o 
  20   2  11       46.65       76.72    138.49 o 
 -33   3  11       34.19     -133.34    162.28 o 
 -31   3  11       28.20      524.84    369.13 o 
 -29   3  11       61.53      582.99    189.25 o 
 -27   3  11     3245.25     3239.46    237.32 o 
 -25   3  11      690.79      587.31    114.08 o 
 -23   3  11     1446.34     1405.08    162.61 o 
 -21   3  11     3686.47     4106.71    207.18 o 
 -19   3  11    59797.66    58498.82    704.20 o 
 -17   3  11     2645.66     2815.27    122.70 o 
 -15   3  11    16441.86    16338.49    273.21 o 
 -13   3  11     3168.37     3239.63    171.31 o 
 -11   3  11     1728.99     2066.25     87.73 o 
  -9   3  11    17433.04    18855.99    262.46 o 
  -7   3  11     6067.47     5789.09    123.26 o 
  -5   3  11    14395.75    13748.08    297.51 o 
  -3   3  11     9208.61     8073.77    216.69 o 
  -1   3  11   113206.26   115751.34   2585.92 o 
   1   3  11     2973.22     2685.01    117.25 o 
   3   3  11      146.68      164.95     49.64 o 
   5   3  11       13.11       67.11     54.13 o 
   7   3  11    10289.34    10077.23    325.45 o 
   9   3  11      779.03     1008.34    132.83 o 
  11   3  11      779.47      837.71    121.12 o 
  13   3  11     3833.49     3699.34    197.59 o 
  15   3  11     1586.56     1370.77    227.87 o 
  17   3  11     3406.17     3928.17    348.34 o 
  19   3  11     3212.17     3915.84    463.87 o 
  21   3  11      734.13      828.10    231.32 o 
 -32   4  11    21458.80    22083.41    941.77 o 
 -30   4  11    25354.23    26518.17    809.06 o 
 -28   4  11    29232.00    27817.46    916.15 o 
 -26   4  11    11011.14    11386.03    333.02 o 
 -24   4  11      534.14      666.28    104.21 o 
 -22   4  11     1967.68     2140.73    131.26 o 
 -20   4  11     3226.10     2773.35    204.36 o 
 -18   4  11     1972.18     1577.90    127.96 o 
 -16   4  11     4465.64     4494.48    148.14 o 
 -14   4  11    22585.38    21469.39    328.66 o 
 -12   4  11    28888.50    28124.66    361.52 o 
 -10   4  11   117033.30   117699.59   1171.18 o 
  -8   4  11    74134.42    75648.29    810.95 o 
  -6   4  11     2880.75     2607.08    195.09 o 
  -4   4  11     5928.05     5658.71    195.09 o 
  -2   4  11      491.99      625.54     83.82 o 
   0   4  11      203.11      239.43     77.76 o 
   2   4  11        7.58       81.56    100.96 o 
   4   4  11     4322.95     4668.09    146.34 o 
   6   4  11    47954.95    50762.07    802.41 o 
   8   4  11    45757.56    45947.78    772.46 o 
  10   4  11    54397.38    53291.70   1162.43 o 
  12   4  11    24874.59    23317.32    708.10 o 
  14   4  11      821.36      956.09    178.17 o 
  16   4  11       11.71      320.13    155.27 o 
  18   4  11      818.40      813.66    357.42 o 
  20   4  11       57.75     -377.95    251.96 o 
 -31   5  11     1141.97      525.96    210.22 o 
 -29   5  11      773.64      934.25    184.12 o 
 -27   5  11       30.69      102.10    121.34 o 
 -25   5  11     2587.03     2746.65    193.81 o 
 -23   5  11       30.77      386.71    109.64 o 
 -21   5  11    10711.52     9770.82    247.22 o 
 -19   5  11    12369.82    11714.69    260.71 o 
 -17   5  11      170.66      376.21     74.08 o 
 -15   5  11     2584.25     2658.85    233.20 o 
 -13   5  11    27023.72    26641.86    369.86 o 
 -11   5  11       17.15        3.93     50.39 o 
  -9   5  11     3180.92     3336.81    133.49 o 
  -7   5  11    24471.16    25030.41    402.83 o 
  -5   5  11    14348.17    13462.04    323.47 o 
  -3   5  11     2777.60     3397.22    112.10 o 
  -1   5  11     9969.52     9808.32    256.86 o 
   1   5  11     4545.83     4841.65    164.71 o 
   3   5  11     2132.26     3098.23    369.82 o 
   5   5  11    10452.50    10053.95    410.12 o 
   7   5  11     6531.69     6644.46    351.96 o 
   9   5  11     7225.17     6362.91    355.43 o 
  11   5  11     6807.68     7732.94    410.16 o 
  13   5  11     2076.40     2710.08    493.12 o 
  15   5  11      621.58      959.63    188.53 o 
  17   5  11     2771.53     3179.98    506.22 o 
  19   5  11     1981.45     1947.22    455.99 o 
 -30   6  11     1206.30     1335.67    232.73 o 
 -28   6  11     5957.40     6392.49    376.01 o 
 -26   6  11    17003.49    17151.64    431.30 o 
 -24   6  11    14811.86    15725.13    394.88 o 
 -22   6  11     1113.54     1247.38    144.37 o 
 -20   6  11      200.74      378.79     86.36 o 
 -18   6  11    46314.21    44110.04    676.36 o 
 -16   6  11    33340.83    32684.25    539.76 o 
 -14   6  11    48095.96    46067.36    949.14 o 
 -12   6  11    18721.09    18499.77    496.99 o 
 -10   6  11    10218.89    10219.13    255.64 o 
  -8   6  11    19817.99    18836.96    345.19 o 
  -6   6  11    68537.39    60931.10   2366.30 o 
  -4   6  11    47785.01    45424.88   1142.72 o 
  -2   6  11    23275.03    22914.01    783.85 o 
   0   6  11       10.15      -54.62     62.21 o 
   2   6  11    51228.82    50198.64   1264.01 o 
   4   6  11    18711.80    19069.94    606.78 o 
   6   6  11    12737.46    12576.80    485.22 o 
   8   6  11    40380.79    37457.94    942.16 o 
  10   6  11     5222.68     5114.93    353.83 o 
  12   6  11    32634.70    31533.72    893.80 o 
  14   6  11    33882.08    35228.43    987.07 o 
  16   6  11     4111.54     5348.28    640.79 o 
  18   6  11     3153.49     3801.78    568.33 o 
 -29   7  11      995.34     1709.71    196.58 o 
 -27   7  11      380.50      541.18    169.11 o 
 -25   7  11     4779.87     4194.48    239.70 o 
 -23   7  11     1586.33     1458.99    163.16 o 
 -21   7  11     1693.86     1427.96    183.61 o 
 -19   7  11     2754.60     2683.46    286.40 o 
 -17   7  11     5339.31     5571.78    214.21 o 
 -15   7  11    23282.26    23089.56    439.28 o 
 -13   7  11    35909.45    34598.45    796.93 o 
 -11   7  11     2619.25     4064.61    324.65 o 
  -9   7  11     7365.09     8504.99    273.04 o 
  -7   7  11    11602.23    10530.49    262.86 o 
  -5   7  11     7602.08     7335.86    256.50 o 
  -3   7  11       25.74      105.42    142.62 o 
  -1   7  11       46.57      114.26    120.83 o 
   1   7  11     6064.84     6118.04    328.78 o 
   3   7  11      720.00      801.88    177.34 o 
   5   7  11    17312.82    15693.18    555.60 o 
   7   7  11      262.49      452.40    186.96 o 
   9   7  11     1355.26     1534.12    252.96 o 
  11   7  11      911.15     1161.27    251.28 o 
  13   7  11     9736.90     9709.33    505.93 o 
  15   7  11      793.81      650.02    248.91 o 
  17   7  11     2238.25     2745.65    517.92 o 
 -28   8  11    11150.54    11064.74    377.44 o 
 -26   8  11      147.97     -148.57    114.54 o 
 -24   8  11       53.74       49.79    113.52 o 
 -22   8  11      577.98     1169.69    218.74 o 
 -20   8  11      991.98     1892.96    472.14 o 
 -18   8  11     4720.16     5209.59    500.52 o 
 -16   8  11      273.45      115.93    114.34 o 
 -14   8  11    27717.33    27271.08    498.37 o 
 -12   8  11    19411.13    13475.43   4359.86 o 
 -10   8  11    66663.66    64020.50    864.06 o 
  -8   8  11    26519.91    24657.28    447.98 o 
  -6   8  11     1620.51     1079.70    138.79 o 
  -4   8  11      759.79     1023.83    165.04 o 
  -2   8  11    13189.79    14070.52    488.81 o 
   0   8  11      901.49     1651.17    382.72 o 
   2   8  11     4977.04     5134.97    328.89 o 
   4   8  11     6571.94     5594.37    347.48 o 
   6   8  11     7679.84     7388.40    410.35 o 
   8   8  11     6100.14     6377.23    400.69 o 
  10   8  11     7498.24     8142.12    456.15 o 
  12   8  11     1677.60     1711.01    288.77 o 
  14   8  11       39.97       66.22    198.50 o 
  16   8  11      479.09     1404.54    441.09 o 
 -25   9  11      820.96     1081.72    172.19 o 
 -23   9  11     6582.20     6279.18    331.24 o 
 -21   9  11    30411.55    29018.23    695.15 o 
 -19   9  11    31104.47    30853.39   1174.18 o 
 -17   9  11     5288.72     6163.57    309.48 o 
 -15   9  11       25.12       61.67    107.13 o 
 -13   9  11      721.77      508.04    116.77 o 
 -11   9  11     2293.96     1347.42    552.97 o 
  -9   9  11      297.97      338.52    109.16 o 
  -7   9  11     2136.02     2071.28    152.90 o 
  -5   9  11     5348.50     5864.17    317.09 o 
  -3   9  11    27281.04    27305.04   1183.27 o 
  -1   9  11    31726.95    28541.34    779.95 o 
   1   9  11    25970.68    24805.53    842.36 o 
   3   9  11    11338.97    10411.00    471.10 o 
   5   9  11        3.80       56.36    157.96 o 
   7   9  11     1007.52     1116.04    384.01 o 
   9   9  11     1461.73     1256.70    254.25 o 
  11   9  11        9.12       25.99    293.38 o 
  13   9  11      127.01      512.67    245.10 o 
 -24  10  11     5888.17     7215.56    378.49 o 
 -22  10  11     5649.97     5811.85    365.89 o 
 -20  10  11       43.67      186.37    141.30 o 
 -18  10  11     1329.61     1124.99    189.41 o 
 -16  10  11    11566.63    12872.77    439.55 o 
 -14  10  11      784.26     1676.83    339.60 o 
 -12  10  11     4709.94     4573.52    651.82 o 
 -10  10  11     6080.42     3168.02   1773.66 o 
  -8  10  11     3388.75     4163.99    831.39 o 
  -6  10  11     4586.33     2941.32   2925.68 o 
  -4  10  11     6805.53     6611.26    735.06 o 
  -2  10  11      553.54      600.65    180.35 o 
   0  10  11     2119.73     2004.08    255.04 o 
   2  10  11    15610.00    15025.94    582.94 o 
   4  10  11     1737.93     1589.47    273.73 o 
   6  10  11     3638.38     3551.58    344.78 o 
   8  10  11     5683.33     5276.24    418.49 o 
  10  10  11     4609.08     4970.74    428.51 o 
  12  10  11      181.48      279.78    224.69 o 
 -21  11  11      483.93      270.21    173.72 o 
 -19  11  11      620.66      889.58    187.95 o 
 -17  11  11    12160.97    12520.34    451.06 o 
 -15  11  11    16648.70    15274.56    486.19 o 
 -13  11  11    11660.23    10691.73    479.53 o 
 -11  11  11     2042.05     2584.67    334.65 o 
  -9  11  11    17887.67    17740.21    867.63 o 
  -7  11  11    36021.42    34337.53    878.19 o 
  -5  11  11    17213.91    16762.21    480.57 o 
  -3  11  11     8982.90     8509.97    809.22 o 
  -1  11  11     2924.91     3324.23    378.87 o 
   1  11  11     2053.31     2012.97    271.56 o 
   3  11  11    31888.53    30144.11    910.39 o 
   5  11  11    27974.26    27556.45    886.80 o 
   7  11  11    11820.43    11174.03    578.63 o 
   9  11  11      721.29      608.86    259.39 o 
 -16  12  11    12076.42    12855.31    934.66 o 
 -14  12  11     8209.15     7643.66    424.54 o 
 -12  12  11      883.79      991.62    253.93 o 
 -10  12  11      507.04      442.00    281.87 o 
  -8  12  11      220.59      339.99    267.08 o 
  -6  12  11     7891.23     7146.77    505.88 o 
  -4  12  11    20503.03    19347.25   1385.15 o 
  -2  12  11      168.44      599.56    206.17 o 
   0  12  11     3017.00     4019.07    459.67 o 
   2  12  11    13398.91    12789.31    596.14 o 
   4  12  11     5677.32     5507.28    445.94 o 
   6  12  11        0.98      -49.40    198.07 o 
 -11  13  11     2741.09     3645.00    502.22 o 
  -9  13  11      625.15     1172.03    370.13 o 
  -7  13  11      362.81      130.14    296.56 o 
  -5  13  11     6670.02     6719.37    655.77 o 
  -3  13  11    17887.52    17146.95    661.63 o 
  -1  13  11    26370.12    24775.76   1454.15 o 
 -34   0  12    25489.28    24390.70   1128.28 o 
 -32   0  12    24580.26    22075.05   1026.02 o 
 -30   0  12     3176.52     2994.62    405.04 o 
 -28   0  12     4443.32     3886.86    416.19 o 
 -26   0  12    17385.31    18610.98    828.20 o 
 -24   0  12     2262.03     2649.80    329.85 o 
 -22   0  12      694.29      921.20    216.73 o 
 -20   0  12      319.09      541.33    125.42 o 
 -18   0  12     9878.49     8674.54    316.86 o 
 -16   0  12   280752.28   284894.66   4186.65 o 
 -14   0  12   146650.89   148649.41   2269.22 o 
 -12   0  12   150293.94   150115.06   2257.79 o 
 -10   0  12    12822.36    15543.60    293.64 o 
  -8   0  12   121807.62   121972.48   1511.61 o 
  -6   0  12     3337.21     2300.59     96.78 o 
  -4   0  12    10989.34    10736.94    266.46 o 
  -2   0  12     2955.91     3701.04    250.90 o 
   0   0  12   105754.55   111332.85   2520.05 o 
   2   0  12   136969.39   136629.44   3043.53 o 
   4   0  12    62246.52    59476.72   1102.50 o 
   6   0  12    54328.96    55339.85   1061.00 o 
   8   0  12    90404.79    89866.27   1599.86 o 
  10   0  12    12146.42    11774.31    775.42 o 
  12   0  12    25794.34    26232.38    539.65 o 
  14   0  12      454.70      568.41    163.50 o 
  16   0  12     1308.46     1140.62    209.89 o 
  18   0  12        1.25      -96.90    146.14 o 
  20   0  12      310.02      206.77    311.93 o 
 -33   1  12     3299.27     3696.38    339.29 o 
 -31   1  12     9054.17     8996.22    455.94 o 
 -29   1  12     5060.41     5209.49    338.03 o 
 -27   1  12      416.57      509.32    163.62 o 
 -25   1  12    11189.94    10212.23    416.34 o 
 -23   1  12    42588.16    41860.91    747.90 o 
 -21   1  12     5410.30     5274.66    224.34 o 
 -19   1  12    59228.95    57458.91    881.65 o 
 -17   1  12    66563.48    66235.91    958.37 o 
 -15   1  12    31533.11    30691.04    566.86 o 
 -13   1  12    13880.59    14083.89    283.29 o 
 -11   1  12    39215.22    37436.07    435.09 o 
  -9   1  12    15210.58    15823.14    206.93 o 
  -7   1  12    30727.04    30739.41    323.57 o 
  -5   1  12   252998.98   261418.41   2186.62 o 
  -3   1  12    37598.77    34736.36    508.34 o 
  -1   1  12     1513.38     1276.82    103.06 o 
   1   1  12    47915.49    48638.39    740.68 o 
   3   1  12    68567.45    66135.22    963.97 o 
   5   1  12    12020.07    12498.05    307.95 o 
   7   1  12    12454.09    12193.01    238.83 o 
   9   1  12     2847.32     2927.92    133.99 o 
  11   1  12     1721.67     1772.54    124.39 o 
  13   1  12     3429.89     3386.34    308.96 o 
  15   1  12    38073.48    37081.04    843.98 o 
  17   1  12      999.91     1273.61    153.55 o 
  19   1  12     2489.46     2584.29    244.67 o 
 -32   2  12      466.64      232.90    205.50 o 
 -30   2  12       49.91      -93.10    139.05 o 
 -28   2  12    16793.21    15482.76    558.51 o 
 -26   2  12     2260.87     2711.11    218.57 o 
 -24   2  12       21.61       20.80     80.79 o 
 -22   2  12    38368.87    37160.72    582.04 o 
 -20   2  12   131399.75   127805.26   1485.63 o 
 -18   2  12    39229.32    40293.64    582.06 o 
 -16   2  12     2068.06     2383.89    120.81 o 
 -14   2  12     3446.34     3367.33    131.74 o 
 -12   2  12     1683.28     2040.62    102.13 o 
 -10   2  12    58440.61    61330.27    760.96 o 
  -8   2  12    76497.79    76928.75    785.45 o 
  -6   2  12     4476.31     4580.11    103.86 o 
  -4   2  12    10347.75    10099.53    208.25 o 
  -2   2  12   120942.36   118835.17   1568.86 o 
   0   2  12   269240.03   268002.75   4421.95 o 
   2   2  12    40195.55    39697.39    610.74 o 
   4   2  12     1237.22     1546.04     95.51 o 
   6   2  12     1766.01     1886.95    116.34 o 
   8   2  12     1914.56     2249.08    130.47 o 
  10   2  12    23817.21    24864.61    523.12 o 
  12   2  12    25869.68    26020.51    487.73 o 
  14   2  12     3003.47     3517.77    200.60 o 
  16   2  12    15923.84    16814.18    492.23 o 
  18   2  12    28106.49    28004.47    666.58 o 
  20   2  12    19489.50    17513.72    647.28 o 
 -33   3  12     7896.69     7582.03    725.59 o 
 -31   3  12    44938.84    45089.89   1114.97 o 
 -29   3  12    42605.89    41826.65   1028.62 o 
 -27   3  12     7695.08     6479.93    375.15 o 
 -25   3  12     3874.28     3934.07    175.95 o 
 -23   3  12    17112.94    16887.44    328.24 o 
 -21   3  12     8482.53     7500.72    205.35 o 
 -19   3  12     5672.89     6299.50    236.90 o 
 -17   3  12     8159.43     7586.31    187.91 o 
 -15   3  12     1017.54     1323.33     97.69 o 
 -13   3  12    63199.27    64003.77    706.77 o 
 -11   3  12   262109.59   258666.19   2424.95 o 
  -9   3  12   117572.16   121842.18   1201.66 o 
  -7   3  12    26095.64    27542.85    341.05 o 
  -5   3  12    10255.93    11217.90    229.35 o 
  -3   3  12      774.31      760.65     92.27 o 
  -1   3  12     1876.63     2381.25    258.68 o 
   1   3  12    12828.77    12576.13    216.76 o 
   3   3  12    24150.09    23454.20    357.83 o 
   5   3  12    29636.38    29688.98    445.26 o 
   7   3  12    75833.93    74408.33   1108.34 o 
   9   3  12    88007.97    81305.45   1216.47 o 
  11   3  12    50965.22    48147.63    878.06 o 
  13   3  12     1007.91     1097.20    176.62 o 
  15   3  12     1479.13     1627.70    206.97 o 
  17   3  12      186.59       96.76    397.43 o 
  19   3  12      510.66      376.11    202.62 o 
 -32   4  12     8505.00     7302.54    438.51 o 
 -30   4  12     2312.88     2403.10    284.31 o 
 -28   4  12    10394.04    10564.00    388.01 o 
 -26   4  12    37168.70    35871.61    630.15 o 
 -24   4  12     5335.81     4695.17    210.97 o 
 -22   4  12     6497.45     5984.47    220.40 o 
 -20   4  12    14078.21    13217.18    298.40 o 
 -18   4  12      225.75      283.28     85.20 o 
 -16   4  12    11462.96    10553.77    225.18 o 
 -14   4  12    62197.30    60154.91    664.39 o 
 -12   4  12    26981.10    26520.68    371.74 o 
 -10   4  12    14971.16    15981.02    250.26 o 
  -8   4  12    64321.12    63510.50    685.70 o 
  -6   4  12    55132.54    52869.63   1066.58 o 
  -4   4  12     9618.59     9581.65    251.67 o 
  -2   4  12     6748.29     7008.38    234.79 o 
   0   4  12      578.96      907.92     98.90 o 
   2   4  12    19841.73    20753.56    319.93 o 
   4   4  12    60472.91    60346.30    915.34 o 
   6   4  12    48520.25    46304.19   1023.06 o 
   8   4  12     1172.42     1240.24    202.80 o 
  10   4  12    18005.91    17311.97    592.79 o 
  12   4  12    29533.98    29866.87    700.84 o 
  14   4  12    29133.01    27611.92    648.08 o 
  16   4  12       65.10      -28.11    147.98 o 
  18   4  12     3026.03     2791.23    482.88 o 
 -31   5  12       79.67       -8.66    140.76 o 
 -29   5  12      875.96      952.86    186.96 o 
 -27   5  12    19379.81    18294.54    443.47 o 
 -25   5  12    62292.08    58131.66    877.24 o 
 -23   5  12    54415.80    55693.03    734.26 o 
 -21   5  12    31534.08    30240.07    469.86 o 
 -19   5  12     5232.65     5939.95    213.43 o 
 -17   5  12    62667.59    61765.98    740.77 o 
 -15   5  12    34338.23    33845.19    466.06 o 
 -13   5  12    18818.55    19595.54    292.02 o 
 -11   5  12     5020.40     5563.96    167.12 o 
  -9   5  12     1173.08      938.13     89.13 o 
  -7   5  12   141018.67   139768.00   1583.42 o 
  -5   5  12   100781.29    99981.72   1530.09 o 
  -3   5  12    72579.55    70904.86   1030.30 o 
  -1   5  12     5853.09     5642.72    197.80 o 
   1   5  12    41174.13    38595.49    650.95 o 
   3   5  12    36577.13    37067.11    867.38 o 
   5   5  12     3153.42     3242.84    267.74 o 
   7   5  12       65.37      132.35    144.23 o 
   9   5  12     4834.01     4461.11    325.89 o 
  11   5  12     1725.39     1921.36    256.69 o 
  13   5  12    49049.76    46218.29   1140.23 o 
  15   5  12    31613.12    30347.49    959.91 o 
  17   5  12    13381.64    13487.53    895.06 o 
  19   5  12      657.99      406.75    340.66 o 
 -30   6  12      222.23       75.16    166.48 o 
 -28   6  12    12679.44    12504.66    471.75 o 
 -26   6  12    18527.15    18543.70    499.06 o 
 -24   6  12     3692.65     3517.90    210.08 o 
 -22   6  12    13721.58    12631.60    435.40 o 
 -20   6  12    23801.25    22287.23    393.59 o 
 -18   6  12     1542.16     1755.35    120.80 o 
 -16   6  12     9564.00    10076.67    389.42 o 
 -14   6  12    58906.51    58562.66    918.49 o 
 -12   6  12    12245.87    12003.40    259.19 o 
 -10   6  12     8670.40     8257.44    216.28 o 
  -8   6  12     8293.69     8817.63    229.50 o 
  -6   6  12    23038.87    22587.66    803.75 o 
  -4   6  12      203.76      155.49    114.49 o 
  -2   6  12    46112.88    44906.78    782.80 o 
   0   6  12      208.96      180.14    126.60 o 
   2   6  12       91.44      119.05    136.67 o 
   4   6  12    20201.82    18993.48    626.34 o 
   6   6  12    41102.02    38972.33   1172.82 o 
   8   6  12      907.94     1247.37    217.53 o 
  10   6  12     3785.57     3960.73    662.33 o 
  12   6  12     9844.69     9850.20    500.67 o 
  14   6  12     7956.09     8295.11    477.66 o 
  16   6  12      944.95      771.68    259.11 o 
  18   6  12     1690.45     1209.87    426.17 o 
 -29   7  12    19086.31    18823.06    488.55 o 
 -27   7  12    11008.67    12599.50    383.26 o 
 -25   7  12      285.09      286.93    178.57 o 
 -23   7  12       61.52      187.55    115.11 o 
 -21   7  12        5.06      -83.16     84.69 o 
 -19   7  12    18552.39    17549.66    474.64 o 
 -17   7  12     7235.60     7258.42    243.75 o 
 -15   7  12     1628.66     2048.03    233.96 o 
 -13   7  12    11860.66    11936.96    338.75 o 
 -11   7  12    96871.82    96525.08   1861.37 o 
  -9   7  12    53604.15    52901.04    828.39 o 
  -7   7  12     6408.34     6350.74    208.21 o 
  -5   7  12      396.78      434.37    133.35 o 
  -3   7  12     1924.21     2134.11    207.26 o 
  -1   7  12     4871.31     4787.30    296.91 o 
   1   7  12    39284.46    36364.30   1433.95 o 
   3   7  12    19238.61    17639.97    588.58 o 
   5   7  12      939.97     1101.26    212.90 o 
   7   7  12    27077.64    26618.68    790.98 o 
   9   7  12    56765.28    54177.80   1273.61 o 
  11   7  12    25450.91    23630.29   1390.94 o 
  13   7  12       46.03       78.44    181.24 o 
  15   7  12       70.41      304.59    216.02 o 
 -28   8  12     2558.70     3534.52    249.46 o 
 -26   8  12     2942.77     2891.43    256.08 o 
 -24   8  12     5999.80     6477.25    275.81 o 
 -22   8  12    25642.63    23985.29    511.04 o 
 -20   8  12    51993.34    51689.81    962.48 o 
 -18   8  12    18733.35    18859.12    830.81 o 
 -16   8  12      119.62      107.35     93.91 o 
 -14   8  12     8699.26     8171.84    463.14 o 
 -12   8  12      629.05      741.77    179.16 o 
 -10   8  12      134.94      672.14    164.69 o 
  -8   8  12    11071.56    10654.03    408.01 o 
  -6   8  12       36.23      -37.10     67.74 o 
  -4   8  12    40738.13    39760.70    909.14 o 
  -2   8  12    75957.26    71117.09   1413.48 o 
   0   8  12    56364.16    54767.95   1192.79 o 
   2   8  12    19877.38    21208.79    665.44 o 
   4   8  12      197.42      259.16    161.87 o 
   6   8  12     1413.22     1273.24    231.35 o 
   8   8  12      165.00      -49.01    165.47 o 
  10   8  12      384.95      367.33    200.89 o 
  12   8  12     1416.31     1378.64    279.21 o 
  14   8  12      330.76       60.10    214.52 o 
 -25   9  12     4175.50     4299.87    323.65 o 
 -23   9  12     8879.88     9826.43    523.19 o 
 -21   9  12      341.95     1229.62    190.49 o 
 -19   9  12     9095.64     8807.69    398.10 o 
 -17   9  12    11121.09    10982.66    448.01 o 
 -15   9  12     3068.01     3652.07    372.07 o 
 -13   9  12      121.43      133.43    106.04 o 
 -11   9  12    13100.54    13654.99    392.78 o 
  -9   9  12     5233.74     5409.95    590.69 o 
  -7   9  12     2345.31     2358.73    187.88 o 
  -5   9  12    18739.02    16693.86    542.44 o 
  -3   9  12    30672.50    32236.28    862.49 o 
  -1   9  12     2780.88     3434.71    293.35 o 
   1   9  12     9312.05    10246.75    465.37 o 
   3   9  12    17370.83    16734.47    612.94 o 
   5   9  12     7029.12     7000.48    574.52 o 
   7   9  12      233.05      446.07    197.96 o 
   9   9  12      251.64      382.23    245.78 o 
  11   9  12     6035.88     6567.21    477.70 o 
  13   9  12     6822.70     7344.65    489.58 o 
 -24  10  12     2757.99     3348.99    293.95 o 
 -22  10  12     4315.47     5925.62    339.29 o 
 -20  10  12     8920.48     7680.35    352.65 o 
 -18  10  12     9744.76     9400.48    385.41 o 
 -16  10  12    59705.14    57206.60   1054.21 o 
 -14  10  12    43502.73    38548.14    954.52 o 
 -12  10  12     3820.12     3997.92    312.81 o 
 -10  10  12     5793.93     5643.77    271.15 o 
  -8  10  12    34309.35    32760.38    830.06 o 
  -6  10  12    34980.75    33390.75   1179.11 o 
  -4  10  12    11020.47    11216.66    819.37 o 
  -2  10  12     2803.12     2751.98    275.50 o 
   0  10  12     2571.60     2491.78    275.39 o 
   2  10  12     9059.04     8486.86    451.62 o 
   4  10  12    23637.76    22171.44    757.20 o 
   6  10  12     9773.95     9808.27    538.76 o 
   8  10  12     3415.59     3406.47    362.28 o 
  10  10  12     1786.72     1647.82    313.96 o 
 -21  11  12      734.60      928.27    366.86 o 
 -19  11  12     4698.99     3977.14    296.70 o 
 -17  11  12     2006.41     2477.94    712.46 o 
 -15  11  12      217.26     1429.87    344.28 o 
 -13  11  12     5352.75     5775.59    376.42 o 
 -11  11  12     7648.16     8170.95    423.12 o 
  -9  11  12      247.77      101.52    157.18 o 
  -7  11  12     4987.03     5636.89    364.96 o 
  -5  11  12    10292.31    11479.81    453.93 o 
  -3  11  12    14567.36    15573.82    581.41 o 
  -1  11  12      195.06      154.40    156.26 o 
   1  11  12      776.37      650.77    217.76 o 
   5  11  12      418.04     1183.27    269.59 o 
   7  11  12     4580.70     5334.47    638.93 o 
 -16  12  12     3483.15     4303.29    367.44 o 
 -14  12  12        3.53      384.18    190.35 o 
 -12  12  12      327.84      272.86    193.69 o 
 -10  12  12     2235.51     2257.84    427.73 o 
  -8  12  12     5692.35     6288.01    575.07 o 
  -6  12  12       32.27       18.52    170.73 o 
  -4  12  12     8899.05     9517.59    472.07 o 
  -2  12  12    19661.93    18513.46    683.20 o 
   0  12  12    23553.98    22291.22   1217.24 o 
   2  12  12     5800.80     6685.63    939.76 o 
   4  12  12      356.55      529.69    301.28 o 
  -9  13  12     5220.23     5843.06    609.54 o 
  -7  13  12      280.51      332.46    317.41 o 
  -5  13  12      107.72      192.64    295.17 o 
  -3  13  12      439.99     1172.37    463.44 o 
 -33   1  13     6487.95     6627.66    415.89 o 
 -31   1  13     1601.52     1744.56    256.65 o 
 -29   1  13     1261.63     1116.79    207.07 o 
 -27   1  13     2073.30     2130.48    234.14 o 
 -25   1  13      364.13      543.18    152.07 o 
 -23   1  13      869.25     1238.30    147.02 o 
 -21   1  13     7617.93     6923.13    254.29 o 
 -19   1  13     2398.41     2698.23    162.18 o 
 -17   1  13    56452.79    56281.10    840.15 o 
 -15   1  13    26997.79    26222.40    362.76 o 
 -13   1  13    43114.20    43553.16    506.35 o 
 -11   1  13     9223.06     8661.73    164.17 o 
  -9   1  13     3986.08     3729.02     94.25 o 
  -7   1  13     7072.69     7593.65    126.37 o 
  -5   1  13      291.46      408.95     45.66 o 
  -3   1  13    22109.10    20562.13    471.24 o 
  -1   1  13    52743.94    56311.30    838.22 o 
   1   1  13    35964.82    35550.13    594.75 o 
   3   1  13    72338.13    72190.34   1050.63 o 
   5   1  13    32873.98    31664.29    571.54 o 
   7   1  13    16013.61    16175.46    291.28 o 
   9   1  13     2619.57     3216.27    146.78 o 
  11   1  13      851.13      947.62    123.83 o 
  13   1  13     1096.75     1207.96    140.26 o 
  15   1  13      196.38      280.61    124.44 o 
  17   1  13    10156.77    10172.10    387.31 o 
  19   1  13     5441.81     5510.30    416.61 o 
 -32   2  13     3512.43     3366.07    388.58 o 
 -30   2  13     2157.86     2326.92    270.14 o 
 -28   2  13    23229.13    21567.79    668.73 o 
 -26   2  13    17510.76    18115.34    472.86 o 
 -24   2  13    34900.78    34848.50    572.45 o 
 -22   2  13    25918.80    27308.09    472.49 o 
 -20   2  13       18.63      233.04     83.12 o 
 -18   2  13        0.82      135.73     70.34 o 
 -16   2  13     9345.16     8654.25    242.29 o 
 -14   2  13    44195.75    45199.95    599.93 o 
 -12   2  13    12395.74    11467.79    262.17 o 
 -10   2  13    46618.22    50112.27    618.71 o 
  -8   2  13   113198.73   116311.00   1140.43 o 
  -6   2  13    21023.69    22455.83    264.73 o 
  -4   2  13    42951.07    42436.70    667.46 o 
  -2   2  13     5609.26     6189.61    204.39 o 
   0   2  13      633.19      628.44     73.37 o 
   2   2  13    12302.75    11904.64    234.82 o 
   4   2  13     2391.80     2512.92    120.93 o 
   6   2  13      383.95      477.49     79.70 o 
   8   2  13       76.44      161.20     89.50 o 
  10   2  13    16302.83    17293.09    377.08 o 
  12   2  13    15163.01    15183.98    444.41 o 
  14   2  13    10350.47    10730.38    393.63 o 
  16   2  13    17462.03    19228.50    546.33 o 
  18   2  13      734.56     1188.72    188.83 o 
 -33   3  13     4543.24     5475.48    404.56 o 
 -31   3  13     2677.79     3680.80    327.07 o 
 -29   3  13     2557.03     3215.16    299.22 o 
 -27   3  13     2268.52     2424.99    181.17 o 
 -25   3  13     1096.61     1126.83    116.42 o 
 -23   3  13    32998.66    30781.67    484.72 o 
 -21   3  13    22156.19    21840.13    369.24 o 
 -19   3  13    78657.98    74513.16    949.66 o 
 -17   3  13    50066.02    47797.49    657.22 o 
 -15   3  13     7614.23     7374.69    154.91 o 
 -13   3  13    31488.81    31462.48    399.42 o 
 -11   3  13     3330.42     3807.34    116.97 o 
  -9   3  13       57.80      223.26     48.37 o 
  -7   3  13     6635.40     6740.85    139.95 o 
  -5   3  13    29049.08    28449.94    427.18 o 
  -3   3  13     9901.26     9827.03    330.36 o 
  -1   3  13    14900.45    15645.25    342.28 o 
   1   3  13    36985.95    36282.33    485.06 o 
   3   3  13     1270.56     1655.00     99.33 o 
   5   3  13     4718.91     4773.99    159.63 o 
   7   3  13    42693.93    41199.31   2360.29 o 
   9   3  13        9.69      340.70    149.67 o 
  11   3  13    27514.24    28242.82    707.39 o 
  13   3  13     4009.77     4517.49    276.17 o 
  15   3  13      479.85      563.48    176.25 o 
  17   3  13      473.26      867.85    354.18 o 
  19   3  13     9153.67     9124.76    573.87 o 
 -32   4  13    11848.58    12325.38    559.69 o 
 -30   4  13    18412.00    18823.01    556.42 o 
 -28   4  13    17686.84    17733.23    501.20 o 
 -26   4  13    18563.79    17396.70    363.83 o 
 -24   4  13     8141.25     8712.73    275.03 o 
 -22   4  13     3007.15     3636.53    164.62 o 
 -20   4  13     2055.48     2428.06    190.37 o 
 -18   4  13    10445.93     9848.76    227.14 o 
 -16   4  13      607.86      730.96     89.89 o 
 -14   4  13     2366.72     2501.48    114.39 o 
 -12   4  13    80072.19    77846.08    850.98 o 
 -10   4  13    47006.63    48495.12    557.60 o 
  -8   4  13    96759.27    97479.63    996.00 o 
  -6   4  13    87393.46    90176.20   1871.82 o 
  -4   4  13     5710.64     5214.02    193.10 o 
  -2   4  13    19010.37    18702.75    387.14 o 
   0   4  13    27644.40    27887.23    624.71 o 
   2   4  13      184.06      437.71     87.12 o 
   4   4  13      967.29      984.71    179.52 o 
   6   4  13    11313.14    12386.66    468.84 o 
   8   4  13    49617.90    48435.83   1365.94 o 
  10   4  13    25449.16    24455.68    726.02 o 
  12   4  13    25189.12    24940.89    607.46 o 
  14   4  13     7652.45     8224.91    357.47 o 
  16   4  13      490.72     1000.69    202.93 o 
  18   4  13     3700.04     4113.78    558.04 o 
 -31   5  13      929.66      833.98    186.11 o 
 -29   5  13      714.16      624.13    165.30 o 
 -27   5  13     4065.96     4277.45    260.10 o 
 -25   5  13    11497.98    10828.90    324.46 o 
 -23   5  13     4401.09     4500.55    189.27 o 
 -21   5  13     3525.41     3386.10    181.98 o 
 -19   5  13     2295.38     2296.97    132.19 o 
 -17   5  13     9084.13     9017.36    254.74 o 
 -15   5  13     4339.83     4144.42    160.39 o 
 -13   5  13    19880.37    19554.90    296.30 o 
 -11   5  13     3987.70     3565.30    118.23 o 
  -9   5  13      200.47      299.63     64.67 o 
  -7   5  13     1288.13     1195.96    135.62 o 
  -5   5  13     3884.16     4877.05    687.39 o 
  -3   5  13     1439.03     1369.89    124.18 o 
  -1   5  13      806.26      915.38    211.46 o 
   1   5  13     5926.97     5702.02    366.84 o 
   3   5  13     5511.29     5208.70    308.14 o 
   5   5  13    12670.77    13284.35   1738.03 o 
   7   5  13     4081.70     4866.09    341.84 o 
   9   5  13     4368.72     4830.47    345.15 o 
  11   5  13     4507.57     5602.92    381.44 o 
  13   5  13     1520.69     2843.65    413.61 o 
  15   5  13      393.86     1249.60    205.17 o 
  17   5  13       60.14      456.31    341.63 o 
 -30   6  13      281.41      100.42    150.59 o 
 -28   6  13     3177.99     3210.62    223.57 o 
 -26   6  13     9936.50    10792.72    340.65 o 
 -24   6  13    12499.56    11770.70    342.22 o 
 -22   6  13    13665.30    13752.02    310.12 o 
 -20   6  13     2275.50     2376.50    143.67 o 
 -18   6  13      809.52     1002.82    205.26 o 
 -16   6  13     4112.66     4287.31    173.65 o 
 -14   6  13     2900.53     3502.77    254.50 o 
 -12   6  13      861.80     1172.59    101.92 o 
 -10   6  13      166.56      164.76     69.02 o 
  -8   6  13    18250.64    17752.92    347.76 o 
  -6   6  13    40437.09    37881.46   1066.02 o 
  -4   6  13    78999.90    77375.50   1451.71 o 
  -2   6  13    28328.26    28396.24    530.48 o 
   0   6  13      409.32      602.80    154.14 o 
   2   6  13      813.72     1098.81    189.57 o 
   4   6  13    12981.22    13441.80    505.93 o 
   6   6  13     5116.33     5063.56    348.79 o 
   8   6  13     7463.35     7561.04    409.57 o 
  10   6  13     3973.87     4772.25    371.76 o 
  12   6  13    21227.57    21227.86    739.15 o 
  14   6  13    10425.75    11437.87    556.62 o 
  16   6  13    10283.84    10301.35   1009.07 o 
 -29   7  13      150.47      409.21    142.92 o 
 -27   7  13      270.98      433.83    171.97 o 
 -25   7  13    10749.76    10635.51    338.77 o 
 -23   7  13     2770.03     2962.80    303.04 o 
 -21   7  13     1484.52     1623.72    155.43 o 
 -19   7  13    11852.84    13396.46    298.81 o 
 -17   7  13    21878.16    21318.39    436.08 o 
 -15   7  13    34611.84    33335.09    639.67 o 
 -13   7  13    22850.86    23161.58    501.65 o 
 -11   7  13      602.16     1018.81    121.95 o 
  -9   7  13    15479.35    17104.42    560.13 o 
  -7   7  13    28459.57    26150.00    463.23 o 
  -5   7  13     1667.34     1385.20    180.42 o 
  -3   7  13     3339.78     4255.23    274.68 o 
  -1   7  13     1089.01     1103.28    187.00 o 
   1   7  13      458.68      692.48    190.57 o 
   3   7  13    13939.30    12905.93    507.54 o 
   5   7  13    16194.62    14255.36    552.56 o 
   7   7  13     9767.30     9434.41    472.28 o 
   9   7  13     2214.23     3666.98    497.36 o 
  11   7  13       17.65       37.47    179.25 o 
  13   7  13      147.78      -21.34    189.23 o 
  15   7  13      410.67      321.25    220.65 o 
 -28   8  13     8966.50     9098.96    344.50 o 
 -26   8  13     1674.15     1723.79    186.18 o 
 -24   8  13      205.00      -18.66    115.10 o 
 -22   8  13      368.01      385.89    122.95 o 
 -20   8  13     2743.80     3190.65    403.08 o 
 -18   8  13     5524.49     6624.01    303.59 o 
 -16   8  13      743.44      930.10    142.31 o 
 -14   8  13     8036.34     7178.63    401.36 o 
 -12   8  13    27448.85    25072.12    543.75 o 
 -10   8  13    27495.82    26187.80    473.31 o 
  -8   8  13    12492.96    12834.91    316.73 o 
  -6   8  13     3244.34     2728.23    226.65 o 
  -4   8  13      829.24     1062.31    177.09 o 
  -2   8  13     1896.60     2140.52    231.43 o 
   0   8  13    11340.50    11030.53    712.60 o 
   2   8  13    18829.66    17654.04    664.11 o 
   4   8  13     1832.21     1425.16    241.43 o 
   6   8  13      996.11      776.00    218.72 o 
   8   8  13    13034.51    11667.13    975.62 o 
  10   8  13     6577.50     6932.19    442.12 o 
  12   8  13     2527.04     2375.36    323.11 o 
  14   8  13      679.02      917.04    352.29 o 
 -25   9  13      239.30      463.24    154.80 o 
 -23   9  13    10332.96    12048.89    372.32 o 
 -21   9  13    49036.38    45927.23    924.63 o 
 -19   9  13    35928.58    33255.18    738.77 o 
 -17   9  13    19158.09    18871.03    618.74 o 
 -15   9  13     1116.75     1150.04    158.13 o 
 -13   9  13     1485.64     1374.23    158.88 o 
 -11   9  13     8881.58     9317.60    327.64 o 
  -9   9  13    29253.44    27387.59    594.41 o 
  -7   9  13      110.79       17.00     98.94 o 
  -5   9  13      308.84      930.57    183.90 o 
  -3   9  13    29642.95    29856.82    802.94 o 
  -1   9  13    59311.01    54912.22   1229.16 o 
   1   9  13    35694.95    34218.36    919.37 o 
   3   9  13    12257.90    12030.21    529.63 o 
   5   9  13     1477.26     1626.75    367.54 o 
   7   9  13      371.38      456.55    201.22 o 
   9   9  13     9663.63     8116.71    485.11 o 
  11   9  13     7229.28     7394.73    483.41 o 
 -24  10  13     5998.29     6474.82    400.52 o 
 -22  10  13     4445.41     5269.89    324.84 o 
 -20  10  13      342.63      412.77    156.19 o 
 -18  10  13     4853.97     5124.94    537.13 o 
 -16  10  13    10389.59    11897.39    508.20 o 
 -14  10  13     1453.83     2658.76    404.76 o 
 -12  10  13     1420.45     1139.28    157.83 o 
 -10  10  13    13093.51    11965.82    386.17 o 
  -8  10  13     2875.34     3440.84    285.99 o 
  -6  10  13     6755.57     7186.45    307.22 o 
  -4  10  13    16016.66    14228.64    538.25 o 
  -2  10  13     7350.27     6598.76    383.51 o 
   0  10  13     2558.43     2007.32    369.34 o 
   2  10  13     5207.02     5304.03    444.39 o 
   4  10  13     1263.20     2520.94    723.05 o 
   6  10  13      134.51      476.07    215.55 o 
   8  10  13     2037.68     2194.26    335.13 o 
  10  10  13     1077.49     1002.25    352.27 o 
 -21  11  13      114.19       22.58    152.01 o 
 -19  11  13       90.70      290.35    194.02 o 
 -17  11  13     8253.41     6866.82    761.03 o 
 -15  11  13    27372.03    26065.64   1474.20 o 
 -13  11  13    31925.08    28839.79    828.63 o 
 -11  11  13    15180.61    13840.68    553.22 o 
  -9  11  13      180.62     -146.08    147.75 o 
  -7  11  13    10475.46    10713.51    502.37 o 
  -5  11  13     5994.03     6709.22    320.02 o 
  -3  11  13     1577.63     1791.10    251.49 o 
  -1  11  13     1851.33     2247.13    411.32 o 
   1  11  13     3619.34     4119.17    433.90 o 
   3  11  13    33435.51    30319.39    937.65 o 
   5  11  13    21049.55    21872.04   1141.74 o 
   7  11  13    12532.39    12553.30    671.66 o 
 -16  12  13     8408.31     7369.65    434.12 o 
 -14  12  13     2396.48     2742.54    313.08 o 
 -12  12  13      142.57      310.41    190.45 o 
 -10  12  13     1519.48     2002.83    424.34 o 
  -8  12  13       83.46      889.92    341.12 o 
  -6  12  13     5584.70     5204.87    374.06 o 
  -4  12  13    13804.44    13446.82   1231.06 o 
  -2  12  13     2961.86     3975.52    364.79 o 
   0  12  13       47.03     1259.07    366.88 o 
   2  12  13     6897.90     6904.27    466.97 o 
 -34   0  14    53058.77    50712.72   1741.97 o 
 -32   0  14    26700.09    27722.14   1158.56 o 
 -30   0  14    15785.05    14878.30    796.41 o 
 -28   0  14     4248.31     3000.73    371.15 o 
 -26   0  14    25460.68    23288.48    928.75 o 
 -24   0  14    35203.94    35027.91   1155.21 o 
 -22   0  14       12.02      128.04    154.48 o 
 -20   0  14    27354.16    25109.11    610.89 o 
 -18   0  14    32124.09    29437.45    646.92 o 
 -16   0  14   210328.19   210747.33   3158.96 o 
 -14   0  14   282674.19   280221.72   3382.03 o 
 -12   0  14     6148.10     6263.88    371.61 o 
 -10   0  14       28.82       62.34     51.13 o 
  -8   0  14    79116.48    79599.32   1037.47 o 
  -6   0  14   183779.06   191849.44   2313.05 o 
  -4   0  14      131.26      101.93    119.46 o 
  -2   0  14    28261.21    28171.71    850.90 o 
   0   0  14     1203.35     1629.74    203.09 o 
   2   0  14     2625.64     2675.45    247.63 o 
   4   0  14   244199.17   232768.91   3665.50 o 
   6   0  14   176954.61   169765.64   2775.30 o 
   8   0  14    21764.76    22818.54    615.39 o 
  10   0  14     4725.87     4847.11    289.83 o 
  12   0  14     1592.61     1562.14    362.56 o 
  14   0  14        6.25       -8.21    126.08 o 
  16   0  14     4389.53     5194.93    578.21 o 
  18   0  14       68.81     -361.55    261.30 o 
 -33   1  14      143.78      259.73    189.98 o 
 -31   1  14    15711.06    14356.37    566.15 o 
 -29   1  14    13559.84    12106.18    494.09 o 
 -27   1  14     4723.41     4031.82    291.28 o 
 -25   1  14    24977.51    25051.72    697.06 o 
 -23   1  14    63936.07    60780.99    968.91 o 
 -21   1  14    17891.45    17883.69    412.90 o 
 -19   1  14    10805.41    10071.71    285.69 o 
 -17   1  14     6794.65     7346.16    179.43 o 
 -15   1  14     1430.37     1557.76     90.71 o 
 -13   1  14    21873.29    20761.57    297.22 o 
 -11   1  14   149106.34   153638.89   1351.37 o 
  -9   1  14       79.66      121.04     36.89 o 
  -7   1  14   103027.88   106723.12    950.56 o 
  -5   1  14    65590.91    62694.32    855.69 o 
  -3   1  14   119558.92   119546.92   1928.95 o 
  -1   1  14       68.23      315.96     81.75 o 
   1   1  14    78668.07    74614.98   1079.98 o 
   3   1  14     1713.69     2071.25    146.89 o 
   5   1  14     5835.37     6401.59    339.18 o 
   7   1  14     1063.81     1178.02    101.69 o 
   9   1  14    15214.96    15368.91    301.21 o 
  11   1  14      115.55       46.52     97.60 o 
  13   1  14     7027.88     6853.17    351.69 o 
  15   1  14    10612.81    10719.11    656.95 o 
  17   1  14     4225.00     4768.94    294.73 o 
  19   1  14     2769.80     2701.38    356.60 o 
 -34   2  14       71.18     -238.87    180.26 o 
 -32   2  14      180.00      -88.12    168.05 o 
 -30   2  14    11043.92    10432.89    554.43 o 
 -28   2  14    11047.60    11084.07    466.16 o 
 -26   2  14    26381.98    26413.33    587.13 o 
 -24   2  14     1326.56     1507.19    157.06 o 
 -22   2  14    58966.91    57952.78    807.30 o 
 -20   2  14   102202.23    99147.84   1202.98 o 
 -18   2  14    87357.14    85821.86   1048.72 o 
 -16   2  14     1298.88     1365.93    101.80 o 
 -14   2  14     1248.83     1377.71     97.17 o 
 -12   2  14     8761.09     8707.13    195.42 o 
 -10   2  14    36276.93    35620.52    474.57 o 
  -8   2  14    87699.86    86158.15    875.20 o 
  -6   2  14    47456.40    47056.60    573.28 o 
  -4   2  14    24838.58    25636.18    471.56 o 
  -2   2  14    91488.04    93393.46   1295.45 o 
   0   2  14   120268.68   116625.07   1876.99 o 
   2   2  14    40622.48    39740.07    578.03 o 
   4   2  14     1142.38     1440.52    101.85 o 
   6   2  14     8072.93     8097.43    219.24 o 
   8   2  14    20655.91    19688.37    487.51 o 
  10   2  14    41399.33    40924.17    791.05 o 
  12   2  14    28457.44    29467.37    950.09 o 
  14   2  14     1078.14      793.07    263.90 o 
  16   2  14     7817.36     7556.94    298.19 o 
  18   2  14    16415.71    15503.62    502.88 o 
 -33   3  14     3284.61     3651.53    727.30 o 
 -31   3  14    24394.39    23617.14    750.18 o 
 -29   3  14    33575.27    34675.85    847.17 o 
 -27   3  14    12782.34    12657.56    413.76 o 
 -25   3  14      153.39       59.78     80.40 o 
 -23   3  14      103.57      181.22     83.09 o 
 -21   3  14    29857.84    29695.01    503.87 o 
 -19   3  14    50190.80    49376.26    693.31 o 
 -17   3  14   118654.70   112965.52   1314.81 o 
 -15   3  14     9033.04     8839.20    179.01 o 
 -13   3  14    13605.13    12507.98    219.38 o 
 -11   3  14   125096.61   125447.84   1249.38 o 
  -9   3  14   117728.84   116417.45   1160.68 o 
  -7   3  14     2569.78     2387.83    106.66 o 
  -5   3  14       71.07      105.93     60.41 o 
  -3   3  14       62.98      145.04     73.14 o 
  -1   3  14    25054.46    24899.15    608.91 o 
   1   3  14    70618.65    71200.52   1675.12 o 
   3   3  14    24879.27    24771.96    616.46 o 
   5   3  14     2129.55     2174.52    170.02 o 
   7   3  14    23342.83    23802.20    680.96 o 
   9   3  14    73493.41    68420.19   2429.45 o 
  11   3  14    13158.52    12559.29    410.78 o 
  13   3  14       62.87       46.41    143.67 o 
  15   3  14       92.40     -167.85    137.57 o 
  17   3  14      225.16      283.19    223.56 o 
 -32   4  14    19191.66    20380.72    713.70 o 
 -30   4  14       25.26      592.06    236.93 o 
 -28   4  14    12660.57    11562.10    397.56 o 
 -26   4  14     6507.51     5472.34    238.30 o 
 -24   4  14     1089.28     1402.81    126.66 o 
 -22   4  14    27830.27    27618.42    443.73 o 
 -20   4  14    28945.37    28015.41    483.19 o 
 -18   4  14      845.57     1183.38    114.71 o 
 -16   4  14    21141.61    21245.20    477.16 o 
 -14   4  14    90150.61    89816.82   1067.72 o 
 -12   4  14    72228.89    71716.61    778.40 o 
 -10   4  14       34.32        7.84     45.05 o 
  -8   4  14     8648.95     9160.27    168.50 o 
  -6   4  14    13004.13    12866.89    271.06 o 
  -4   4  14     1716.65     1775.99    191.39 o 
  -2   4  14    22030.35    20921.13    427.54 o 
   0   4  14     2310.39     2568.01    194.56 o 
   2   4  14     7207.68     7339.54    469.93 o 
   4   4  14    47351.21    46821.01   2648.20 o 
   6   4  14    21046.30    22256.19    659.92 o 
   8   4  14     2781.20     3148.89    282.45 o 
  10   4  14     8388.98     8298.02    429.65 o 
  12   4  14    15677.31    16209.38    768.12 o 
  14   4  14     2602.83     2466.21    258.30 o 
  16   4  14      729.57     1033.22    210.76 o 
 -31   5  14      178.94      134.69    138.94 o 
 -29   5  14     2347.32     1917.05    215.85 o 
 -27   5  14    23365.50    23078.42    498.79 o 
 -25   5  14   113718.71   114458.23   1489.93 o 
 -23   5  14    61609.19    57508.95    845.02 o 
 -21   5  14    24257.22    23702.12    405.05 o 
 -19   5  14     4317.87     4041.19    181.77 o 
 -17   5  14    39368.15    38662.88    596.47 o 
 -15   5  14    29381.31    27404.79    446.45 o 
 -13   5  14       17.49       67.63     50.53 o 
 -11   5  14      734.88      586.25     67.38 o 
  -9   5  14     5170.76     4837.79    130.97 o 
  -7   5  14    28977.03    27338.09    516.18 o 
  -5   5  14   192928.88   187810.80   3521.49 o 
  -3   5  14    58217.87    57574.73   1030.12 o 
  -1   5  14    14299.70    12787.73    321.52 o 
   1   5  14     3659.95     3840.18    268.65 o 
   3   5  14    13818.78    12677.72    475.58 o 
   5   5  14      228.37      347.71    160.12 o 
   7   5  14     7188.05     7369.74    390.49 o 
   9   5  14     1234.70     1093.54    217.85 o 
  11   5  14     9533.61     8266.14    452.50 o 
  13   5  14    58709.54    57207.81   2200.82 o 
  15   5  14    51808.52    52519.16   1041.43 o 
  17   5  14    15945.40    14973.51    972.07 o 
 -30   6  14       41.22     -189.64    126.43 o 
 -28   6  14    16215.04    15624.07    420.14 o 
 -26   6  14     1402.10     1531.26    213.85 o 
 -24   6  14      397.83      409.15    122.31 o 
 -22   6  14    15026.03    15163.20    329.89 o 
 -20   6  14    37655.85    37239.95    614.49 o 
 -18   6  14      560.85      757.25    102.95 o 
 -16   6  14    21140.11    20149.49    380.79 o 
 -14   6  14    42297.43    42528.61    611.65 o 
 -12   6  14    40403.68    38645.22    494.97 o 
 -10   6  14     4557.51     4292.71    169.16 o 
  -8   6  14    11333.45    11333.11    285.61 o 
  -6   6  14     2251.31     2603.58    216.97 o 
  -4   6  14      124.64      231.32    100.30 o 
  -2   6  14    25971.20    26139.68    509.78 o 
   0   6  14     3612.76     3639.08    275.24 o 
   2   6  14    16043.82    14087.96    513.57 o 
   4   6  14    19436.09    18347.60    611.20 o 
   6   6  14    22301.94    21115.24    682.04 o 
   8   6  14     6850.11     7157.73    413.03 o 
  10   6  14     4173.34     5103.47    386.27 o 
  12   6  14     7665.14     7665.26    462.27 o 
  14   6  14      257.30      377.96    178.72 o 
  16   6  14      959.50      558.62    253.51 o 
 -29   7  14    18777.26    21000.29    593.12 o 
 -27   7  14     8514.95     8239.62    418.78 o 
 -25   7  14        6.03      -53.79     99.95 o 
 -23   7  14        0.05       39.66     99.61 o 
 -21   7  14     6878.17     6721.18    254.32 o 
 -19   7  14    11114.00    11656.56    303.27 o 
 -17   7  14    26394.23    28392.60    585.43 o 
 -15   7  14     2723.97     2795.93    267.45 o 
 -13   7  14    31479.65    31501.73    757.14 o 
 -11   7  14    50669.30    49424.92    712.74 o 
  -9   7  14    75913.48    73674.62    970.91 o 
  -7   7  14    18964.04    18313.35    518.00 o 
  -5   7  14     2133.82     1985.37    274.91 o 
  -3   7  14     1458.77     1345.30    301.31 o 
  -1   7  14    26062.12    24305.22    919.58 o 
   1   7  14    31534.57    29849.20    810.24 o 
   3   7  14    28672.94    25547.62    756.94 o 
   5   7  14     3104.39     3241.97    681.48 o 
   7   7  14    24374.92    24095.09    772.76 o 
   9   7  14    36533.88    34233.60    973.82 o 
  11   7  14    12370.70    11506.93    558.13 o 
  13   7  14     2318.73     2513.30    332.18 o 
 -28   8  14    16003.67    14707.10    429.11 o 
 -26   8  14    14851.26    15142.63    419.43 o 
 -24   8  14       38.16     -116.43     99.27 o 
 -22   8  14     4138.80     4619.75    235.09 o 
 -20   8  14    34739.96    32478.85    592.84 o 
 -18   8  14     3939.90     3868.25    234.80 o 
 -16   8  14        4.60      121.36     76.02 o 
 -14   8  14      695.71      646.39    129.16 o 
 -12   8  14    10248.13     9992.04    569.17 o 
 -10   8  14    34809.66    34776.29    577.07 o 
  -8   8  14    65485.37    62247.35    878.91 o 
  -6   8  14    21931.21    20483.74    598.28 o 
  -4   8  14     3679.99     2706.30    243.81 o 
  -2   8  14    12158.70    11386.58    465.15 o 
   0   8  14    29185.54    26886.92    770.36 o 
   2   8  14     8733.73     8188.00    468.78 o 
   4   8  14      305.39      -39.14    157.61 o 
   6   8  14     2135.98     1884.55    463.99 o 
   8   8  14     1285.21     1188.99    253.89 o 
  10   8  14    14038.84    12708.55    594.28 o 
  12   8  14     7914.14     7081.73    470.65 o 
 -25   9  14     5115.80     5009.25    266.43 o 
 -23   9  14    12446.32    10707.86    420.38 o 
 -21   9  14     3804.17     6945.25    757.66 o 
 -19   9  14      321.57     1008.50    319.57 o 
 -17   9  14       45.17      215.47    151.52 o 
 -15   9  14      388.73       18.79     72.47 o 
 -13   9  14     8149.56     7795.04    307.11 o 
 -11   9  14     8975.41     8603.00    321.27 o 
  -9   9  14     1234.86     1955.72    371.98 o 
  -7   9  14    10981.54     8403.18   2884.01 o 
  -5   9  14    57001.98    51717.48   1146.22 o 
  -3   9  14    40606.73    37914.21    947.00 o 
  -1   9  14      909.22     1383.89    428.93 o 
   1   9  14     1868.22     2156.10    664.08 o 
   3   9  14    13944.50    12984.49    560.69 o 
   5   9  14      639.08      530.33    208.72 o 
   7   9  14     2348.64     1711.33    284.62 o 
   9   9  14     1425.93     1605.11    514.27 o 
  11   9  14      263.57      430.97    237.60 o 
 -24  10  14      537.07      718.22    196.21 o 
 -22  10  14      313.97      140.33    153.62 o 
 -20  10  14     1052.62     1374.31    385.21 o 
 -18  10  14     9587.97     8421.75    438.80 o 
 -16  10  14    50694.99    43194.63   1050.25 o 
 -14  10  14    47445.24    49639.71   1142.63 o 
 -12  10  14    14093.72    12101.66    396.01 o 
 -10  10  14       37.72      279.07    119.41 o 
  -8  10  14     8049.90     6795.38    370.18 o 
  -6  10  14     1753.31     2222.66    205.24 o 
  -4  10  14      481.93      295.35    211.20 o 
  -2  10  14     4210.65     4308.92    604.38 o 
   0  10  14      787.80     1058.17    228.30 o 
   2  10  14     5262.92     4231.27    663.97 o 
   4  10  14    26950.31    24148.07    815.25 o 
   6  10  14    26092.04    23874.54    834.72 o 
   8  10  14    12542.77    12006.38    605.80 o 
 -21  11  14     1369.74     1640.32    381.81 o 
 -19  11  14     3712.93     3792.97    690.09 o 
 -17  11  14     1709.24     2081.53    632.96 o 
 -15  11  14       61.58     1498.36    347.37 o 
 -13  11  14     2920.43     4078.47    343.80 o 
 -11  11  14    10518.42    11653.05    413.87 o 
  -9  11  14       47.48      -37.16    156.12 o 
  -7  11  14    10327.97     9818.99    459.98 o 
  -5  11  14    17394.14    17740.96    520.58 o 
  -3  11  14     9592.82     8783.50    461.91 o 
  -1  11  14      196.48       88.89    232.43 o 
   1  11  14     3026.06     3157.49    338.99 o 
   3  11  14     3905.95     5022.23    649.90 o 
   5  11  14     1320.19     2384.96    334.69 o 
 -16  12  14     2841.12     3038.37    484.04 o 
 -14  12  14      300.38      231.67    196.00 o 
 -12  12  14     3820.61     4836.84    543.77 o 
 -10  12  14     5876.68     5998.42    603.34 o 
  -8  12  14    10461.62     9396.00    521.63 o 
  -6  12  14     1751.85     1897.56    468.44 o 
  -4  12  14    10782.02    11873.50    542.52 o 
  -2  12  14    17331.92    17186.83    678.89 o 
   0  12  14    24555.86    22390.55    799.56 o 
 -33   1  15    32278.89    31734.64    905.89 o 
 -31   1  15     8924.24     9592.35    465.42 o 
 -29   1  15    12517.10    12195.42    494.91 o 
 -27   1  15     7423.03     7904.02    377.31 o 
 -25   1  15        8.19      137.57     99.42 o 
 -23   1  15     4395.54     3955.49    212.77 o 
 -21   1  15     6936.89     6368.67    427.38 o 
 -19   1  15    11195.46    11409.22    267.89 o 
 -17   1  15    59192.64    58491.35    676.72 o 
 -15   1  15   115603.96   112239.11   1138.38 o 
 -13   1  15   122465.60   125491.52   1238.62 o 
 -11   1  15    56766.59    57828.55    576.07 o 
  -9   1  15    93296.41    91876.34    841.78 o 
  -7   1  15    12302.01    12776.61    177.75 o 
  -5   1  15    30556.82    31318.93    491.79 o 
  -3   1  15     2565.36     2746.83    183.53 o 
  -1   1  15    10305.12    10589.75    287.62 o 
   1   1  15    21125.67    20939.28    434.24 o 
   3   1  15    47739.28    46864.32    773.33 o 
   5   1  15    30483.50    30232.35    511.75 o 
   7   1  15    50508.85    50698.70    647.92 o 
   9   1  15     5919.14     6201.90    227.74 o 
  11   1  15     5276.34     5647.52    284.75 o 
  13   1  15     5929.18     5849.10    253.67 o 
  15   1  15      861.34      950.54    177.97 o 
  17   1  15      826.81     1328.85    278.74 o 
 -34   2  15        1.28     -134.42    159.83 o 
 -32   2  15      636.99      815.65    212.94 o 
 -30   2  15       67.37       69.02    150.82 o 
 -28   2  15     4810.91     5912.68    472.97 o 
 -26   2  15    30170.85    27980.74    605.05 o 
 -24   2  15     9026.99     8661.02    262.63 o 
 -22   2  15    24473.78    23917.56    445.26 o 
 -20   2  15     6500.35     6212.25    278.58 o 
 -18   2  15    11498.71    10393.14    251.63 o 
 -16   2  15     8191.96     7856.66    205.61 o 
 -14   2  15     7806.29     6673.44    180.95 o 
 -12   2  15     4127.61     3662.66    152.23 o 
 -10   2  15     4403.08     4755.41    154.18 o 
  -8   2  15     5539.65     5413.15    246.93 o 
  -6   2  15    16534.87    16720.84    267.98 o 
  -4   2  15       86.06      229.20     81.72 o 
  -2   2  15    13362.95    12999.05    225.37 o 
   0   2  15     2845.88     3444.65    207.65 o 
   2   2  15     3019.08     3225.60    300.69 o 
   4   2  15    14878.44    14711.44    367.13 o 
   6   2  15        8.70     -114.66     83.71 o 
   8   2  15      214.39      451.30    137.79 o 
  10   2  15      153.70      518.56    151.83 o 
  12   2  15    23108.82    23790.10    595.21 o 
  14   2  15     5686.42     5853.53    315.11 o 
  16   2  15     3138.21     3436.69    268.26 o 
 -33   3  15     3757.52     4402.27    362.27 o 
 -31   3  15     7292.67     7169.97    412.96 o 
 -29   3  15     3674.57     4593.58    238.09 o 
 -27   3  15     5006.66     4881.63    225.47 o 
 -25   3  15      387.81      408.05    109.78 o 
 -23   3  15     3991.47     4013.86    191.41 o 
 -21   3  15    46751.38    45528.20    674.51 o 
 -19   3  15     1288.32     1562.35    123.44 o 
 -17   3  15    23020.28    23570.82    407.29 o 
 -15   3  15      330.12      376.38     77.87 o 
 -13   3  15      273.31      288.42     56.25 o 
 -11   3  15    12573.67    13152.82    223.94 o 
  -9   3  15     1923.67     2341.13    143.54 o 
  -7   3  15      216.27      275.05     61.79 o 
  -5   3  15     4661.65     4377.63    194.20 o 
  -3   3  15    16974.44    16498.70    402.33 o 
  -1   3  15     1319.32     1567.34    131.13 o 
   1   3  15      970.96     1378.68    129.36 o 
   3   3  15    15014.25    15136.12    367.46 o 
   5   3  15      291.94      380.50    154.57 o 
   7   3  15     9055.87     9127.09    418.82 o 
   9   3  15    11464.21    12216.60    402.28 o 
  11   3  15     4413.88     5822.54    307.26 o 
  13   3  15     2745.62     3205.76    262.51 o 
  15   3  15       31.00     -206.30    137.53 o 
  17   3  15     4214.50     4965.12    425.88 o 
 -32   4  15       62.42      247.47    213.98 o 
 -30   4  15     7944.38     8101.75    348.67 o 
 -28   4  15    13601.72    13438.69    427.41 o 
 -26   4  15     8521.12     7821.22    244.76 o 
 -24   4  15    22933.23    21383.63    438.60 o 
 -22   4  15    17132.74    17690.06    379.47 o 
 -20   4  15    20077.56    21085.35    405.52 o 
 -18   4  15    67495.21    66558.87    872.48 o 
 -16   4  15     2049.69     2580.40    138.53 o 
 -14   4  15     9735.90    10311.14    205.38 o 
 -12   4  15    11565.73    10749.21    206.35 o 
 -10   4  15    58569.66    57971.24    651.66 o 
  -8   4  15    36846.83    35355.48    604.89 o 
  -6   4  15    46962.77    45727.51    700.13 o 
  -4   4  15    52416.25    49760.67    799.46 o 
  -2   4  15    33313.21    32145.86    858.63 o 
   0   4  15    20930.59    21400.28    448.57 o 
   2   4  15    33325.87    32626.95   2300.39 o 
   4   4  15      306.42      342.75    259.80 o 
   6   4  15     4246.01     3988.16    306.83 o 
   8   4  15     2972.06     3114.92    291.09 o 
  10   4  15    18592.29    18111.33    642.03 o 
  12   4  15     4563.09     4690.10    302.88 o 
  14   4  15     2797.64     3042.23    265.40 o 
  16   4  15     6702.14     8002.60    747.06 o 
 -31   5  15       11.91      -85.25    125.98 o 
 -29   5  15     1453.41     1219.16    182.58 o 
 -27   5  15      762.17     1081.36    152.27 o 
 -25   5  15     4752.41     5381.12    390.08 o 
 -23   5  15        1.94      422.26    160.28 o 
 -21   5  15      228.58      265.51     93.41 o 
 -19   5  15       26.74       70.93     75.91 o 
 -17   5  15      104.82      108.82     76.11 o 
 -15   5  15      231.17      244.17     77.71 o 
 -13   5  15     1422.69     1380.55     90.46 o 
 -11   5  15     8130.36     8455.06    230.75 o 
  -9   5  15    16993.23    16081.09    325.42 o 
  -7   5  15     3486.35     3686.16    161.51 o 
  -5   5  15    40524.30    40490.90   1373.33 o 
  -3   5  15     3390.76     3590.34    185.49 o 
  -1   5  15      787.47      846.00    112.83 o 
   1   5  15      105.20     -134.46    151.35 o 
   3   5  15      469.27      361.86    157.94 o 
   5   5  15      607.96     1078.01    202.41 o 
   7   5  15     2346.09     3208.16    422.77 o 
   9   5  15     1496.01     1415.54    241.81 o 
  11   5  15     6238.14     6622.25    417.66 o 
  13   5  15     1370.51     1845.96    234.26 o 
  15   5  15     1518.19     2175.28    262.10 o 
 -30   6  15      571.61      431.71    163.57 o 
 -28   6  15     1748.50     2209.55    211.38 o 
 -26   6  15    15882.25    14680.58    391.49 o 
 -24   6  15    48297.96    48832.57    778.45 o 
 -22   6  15    56994.86    55699.68   1200.52 o 
 -20   6  15    48931.36    44193.28    678.98 o 
 -18   6  15    37157.28    37093.04    586.69 o 
 -16   6  15      106.85      340.54     84.00 o 
 -14   6  15    20083.54    19476.75    363.28 o 
 -12   6  15      121.30      276.50     80.71 o 
 -10   6  15      342.31      322.49     84.38 o 
  -8   6  15    39257.13    39323.36    807.09 o 
  -6   6  15   191123.67   180612.33   7711.59 o 
  -4   6  15    91100.42    88398.71   1585.28 o 
  -2   6  15    65653.19    61672.38   2844.50 o 
   0   6  15    28865.84    26230.69   1789.77 o 
   2   6  15      977.51     1116.78    202.12 o 
   4   6  15      657.49     1194.57    437.97 o 
   6   6  15      842.68      946.27    218.91 o 
   8   6  15     1109.60     1379.47    244.74 o 
  10   6  15       69.71      130.71    187.98 o 
  12   6  15     9314.83     8497.40    486.25 o 
  14   6  15    12669.47    13690.37    495.89 o 
 -29   7  15       49.42      -48.11    121.96 o 
 -27   7  15     2268.86     2806.94    211.94 o 
 -25   7  15     2270.79     1677.85    188.66 o 
 -23   7  15     1135.17     1315.57    153.55 o 
 -21   7  15     4146.41     4067.54    208.49 o 
 -19   7  15       90.67      453.27    103.38 o 
 -17   7  15    11439.57    11903.98    470.74 o 
 -15   7  15     5448.08     5644.70    254.56 o 
 -13   7  15    19660.31    17816.54    442.97 o 
 -11   7  15      270.60      370.64     91.67 o 
  -9   7  15      376.24      478.20     97.72 o 
  -7   7  15        9.19       52.13     67.27 o 
  -5   7  15      345.27      428.28    145.33 o 
  -3   7  15    11199.38    11693.78    457.12 o 
  -1   7  15    33461.18    30869.00    878.06 o 
   1   7  15       90.55      118.05    139.18 o 
   3   7  15     9648.58     8861.54    443.12 o 
   5   7  15    15541.63    12669.35   1339.70 o 
   7   7  15    20312.60    19073.45    687.36 o 
   9   7  15      586.34      989.83    242.83 o 
  11   7  15      595.16      763.83    250.16 o 
  13   7  15      333.07      112.30    217.10 o 
 -28   8  15    11971.83    11945.52    388.17 o 
 -26   8  15     7040.61     8750.77    322.91 o 
 -24   8  15        2.27      -83.65    107.14 o 
 -22   8  15     3814.90     4709.64    264.56 o 
 -20   8  15     6179.33     7057.22    383.50 o 
 -18   8  15    22377.03    11500.82   5975.29 o 
 -16   8  15    16207.06    15165.48    424.99 o 
 -14   8  15      117.33      117.23    110.18 o 
 -12   8  15    30270.74    28703.01    883.50 o 
 -10   8  15    13915.79    14355.63    696.61 o 
  -8   8  15    10925.31    11077.40    304.63 o 
  -6   8  15     2942.70     2599.32    287.91 o 
  -4   8  15     1467.41     1624.73    215.40 o 
  -2   8  15    13602.38    12465.00    494.96 o 
   0   8  15    18127.23    16099.87    587.07 o 
   2   8  15    23858.47    21318.44    708.82 o 
   4   8  15    14313.72    13176.58    775.50 o 
   6   8  15      393.45      123.97    178.18 o 
   8   8  15     3751.82     4031.71    378.82 o 
  10   8  15     2936.76     3544.15    370.94 o 
  12   8  15     3273.77     3359.56    383.38 o 
 -25   9  15     4115.52     4369.97    320.60 o 
 -23   9  15       24.82      332.25    184.12 o 
 -21   9  15    20156.05    19143.97    973.86 o 
 -19   9  15    19077.32    18618.63    634.06 o 
 -17   9  15     4634.14     5051.05    371.76 o 
 -15   9  15     1827.84     2005.27    235.90 o 
 -13   9  15     2309.75     2423.32    201.55 o 
 -11   9  15     9046.30     9279.99    339.86 o 
  -9   9  15    56234.13    52958.48   1167.10 o 
  -7   9  15    17090.22    16484.16    776.78 o 
  -5   9  15     1122.11     1734.29    563.96 o 
  -3   9  15     2526.70     2496.92    265.59 o 
  -1   9  15    44950.00    39470.29   1267.62 o 
   1   9  15     8918.97     8233.45    601.57 o 
   3   9  15     2766.06     2491.31    298.64 o 
   5   9  15      551.24      579.06    385.72 o 
   7   9  15     3355.74     2956.68    488.17 o 
   9   9  15    10773.33     9956.31    553.22 o 
 -24  10  15     7361.37     7545.65    462.58 o 
 -22  10  15     1044.41      575.02    211.93 o 
 -20  10  15     1745.37     1873.45    356.96 o 
 -18  10  15     4100.22     4383.49    746.70 o 
 -16  10  15    13591.07    13567.24    545.13 o 
 -14  10  15     2192.99     3144.09    371.80 o 
 -12  10  15     2605.21     2917.51    227.12 o 
 -10  10  15     5113.97     4224.95    338.94 o 
  -8  10  15     1020.40     1244.88    217.10 o 
  -6  10  15     2822.93     3007.28    235.99 o 
  -4  10  15     2058.89     2550.46    281.83 o 
  -2  10  15      462.53      780.69    205.48 o 
   0  10  15     5865.86     5465.08    459.09 o 
   2  10  15     4479.25     4041.06    362.35 o 
   4  10  15     3212.82     4055.85    379.29 o 
   6  10  15      174.33      492.89    346.52 o 
 -19  11  15      344.22      520.26    211.16 o 
 -17  11  15    16483.94    16579.45    634.30 o 
 -15  11  15    49621.64    44649.25   1111.34 o 
 -13  11  15    45587.20    42473.41   1071.76 o 
 -11  11  15    28729.34    28000.62    805.88 o 
  -9  11  15     5747.82     5441.61    365.70 o 
  -7  11  15     1556.89     1420.19    243.20 o 
  -5  11  15       50.00      609.28    158.50 o 
  -3  11  15      354.81      393.97    397.42 o 
  -1  11  15       54.19     -135.89    160.68 o 
   1  11  15     2038.93     1815.78    519.38 o 
   3  11  15    21251.96    19876.47    761.14 o 
 -16  12  15     1434.31     1768.08    285.98 o 
 -14  12  15       27.33      -56.56    160.15 o 
 -12  12  15     3501.73     3914.96    515.73 o 
 -10  12  15     4694.36     5233.73    581.06 o 
  -8  12  15       90.80      382.22    193.45 o 
  -6  12  15      551.51      546.14    218.49 o 
  -4  12  15    11057.04     9757.24    752.72 o 
  -2  12  15     8802.54     8324.11    485.46 o 
 -34   0  16    71589.41    73300.09   2224.34 o 
 -32   0  16    35698.45    29766.41   1203.99 o 
 -30   0  16    18285.05    15840.31    812.98 o 
 -28   0  16        6.57     -214.98    143.32 o 
 -26   0  16      981.98     1035.03    255.32 o 
 -24   0  16     3393.97     3453.21    354.28 o 
 -22   0  16    59823.50    57373.41   1115.01 o 
 -20   0  16    37887.73    39170.32    817.20 o 
 -18   0  16       98.58      157.95    169.35 o 
 -16   0  16    17441.47    16755.04    363.27 o 
 -14   0  16    67580.59    64064.63    917.00 o 
 -12   0  16   128119.52   134480.81   1707.47 o 
 -10   0  16      464.86      420.71     67.98 o 
  -8   0  16     2116.55     2444.33    112.87 o 
  -6   0  16    12619.93    13344.54    336.02 o 
  -4   0  16    66974.14    70504.88   1778.47 o 
  -2   0  16   145462.31   138008.17   3149.23 o 
   0   0  16    67482.59    62994.63   1627.05 o 
   2   0  16    14168.23    14207.70    444.99 o 
   4   0  16    88734.79    86997.65   1582.54 o 
   6   0  16    84435.23    82995.62   1549.18 o 
   8   0  16    11349.89    11220.18    465.02 o 
  10   0  16     3455.63     3498.48    283.42 o 
  12   0  16     1132.46      718.34    336.11 o 
  14   0  16      775.49      508.31    353.86 o 
  16   0  16     8234.30     7841.61    678.33 o 
 -33   1  16     2453.90     2145.87    279.00 o 
 -31   1  16    12818.81    12544.90    524.18 o 
 -29   1  16    10072.09     9628.47    435.99 o 
 -27   1  16     2585.29     2928.35    316.33 o 
 -25   1  16    36726.36    35637.96    816.91 o 
 -23   1  16    34224.06    31636.48    611.19 o 
 -21   1  16    16652.46    16929.18    349.93 o 
 -19   1  16     2890.26     2950.67    136.97 o 
 -17   1  16    33498.57    31825.10    432.38 o 
 -15   1  16      615.12      867.83     75.09 o 
 -13   1  16    15013.38    15570.29    230.92 o 
 -11   1  16    36082.01    35052.87    389.70 o 
  -9   1  16     4008.39     4780.16    121.04 o 
  -7   1  16    79224.58    77452.05    721.27 o 
  -5   1  16   176121.55   175584.36   2188.79 o 
  -3   1  16    43458.54    43127.80    853.01 o 
  -1   1  16     3835.88     4521.49    198.06 o 
   1   1  16    22193.01    22833.59    470.31 o 
   3   1  16     9492.73     9364.92    291.49 o 
   5   1  16     2070.51     2317.32    155.35 o 
   7   1  16    11254.13    10666.56    294.89 o 
   9   1  16     9206.43     9389.58    346.28 o 
  11   1  16      687.70      544.79    165.18 o 
  13   1  16    12567.37    13269.02    576.10 o 
  15   1  16    13209.36    13250.82    597.73 o 
  17   1  16     2332.72     2686.83    343.54 o 
 -34   2  16       42.59      121.13    391.52 o 
 -32   2  16      301.10      336.35    144.39 o 
 -30   2  16    25869.58    24782.97    601.10 o 
 -28   2  16    38208.12    35349.39    743.51 o 
 -26   2  16    55656.00    53109.42    797.89 o 
 -24   2  16    10477.72     9996.65    291.37 o 
 -22   2  16    13937.79    13818.28    321.89 o 
 -20   2  16    18285.31    18350.50    362.94 o 
 -18   2  16    13773.76    12557.09    279.89 o 
 -16   2  16       41.32       42.95     58.54 o 
 -14   2  16       81.17      123.44     56.99 o 
 -12   2  16     5546.96     5622.59    145.55 o 
 -10   2  16   119275.99   114021.83   1056.86 o 
  -8   2  16   184008.89   183754.16   1533.07 o 
  -6   2  16    68889.91    67449.47    850.29 o 
  -4   2  16     1149.75     1112.50    119.26 o 
  -2   2  16    24097.18    23692.32    559.54 o 
   0   2  16    81453.95    78649.78   1522.91 o 
   2   2  16       32.43      213.46     91.72 o 
   4   2  16        3.79      -13.89     88.78 o 
   6   2  16      220.46      316.59    154.22 o 
   8   2  16     8617.72     8859.01    340.68 o 
  10   2  16    41388.42    41925.74    835.25 o 
  12   2  16    37456.34    35371.15    770.37 o 
  14   2  16     2597.17     2610.36    258.17 o 
  16   2  16      448.05      927.51    263.51 o 
 -33   3  16     1079.05     1116.03    238.64 o 
 -31   3  16    17944.21    19045.00    664.87 o 
 -29   3  16    15808.28    15439.92    396.14 o 
 -27   3  16     6537.75     5647.46    235.03 o 
 -25   3  16        1.24     -114.22     79.83 o 
 -23   3  16     1192.96     1209.53    127.16 o 
 -21   3  16    36821.22    37387.20    589.92 o 
 -19   3  16    61141.57    61638.21    824.08 o 
 -17   3  16   114617.10   109384.11   1284.21 o 
 -15   3  16    25285.28    24941.78    356.15 o 
 -13   3  16    29387.33    29200.52    403.46 o 
 -11   3  16    74849.59    72220.37    780.80 o 
  -9   3  16    92314.70    91834.73    945.08 o 
  -7   3  16    27157.65    27195.19    387.96 o 
  -5   3  16      757.45      794.09    107.89 o 
  -3   3  16    10045.04     9557.50    282.33 o 
  -1   3  16    74469.46    74504.01   1245.73 o 
   1   3  16    62560.95    61810.25   1075.22 o 
   3   3  16    48073.90    46233.05   1239.26 o 
   5   3  16     1153.88     1302.14    516.06 o 
   7   3  16    12367.01    11473.61    478.72 o 
   9   3  16    16455.36    16266.59    476.21 o 
  11   3  16     6653.21     6999.99    336.19 o 
  13   3  16      518.63      585.66    184.65 o 
  15   3  16      693.45      706.62    193.44 o 
 -32   4  16     5734.16     5857.18    372.54 o 
 -30   4  16     1673.52     1975.37    212.53 o 
 -28   4  16     8442.73     8503.55    292.57 o 
 -26   4  16     4103.72     4573.42    225.59 o 
 -24   4  16     1024.37     1218.62    136.21 o 
 -22   4  16    16042.56    14273.21    335.86 o 
 -20   4  16    25143.59    24162.22    443.03 o 
 -18   4  16    10812.84    10663.59    267.72 o 
 -16   4  16    96209.81    96817.27   1161.08 o 
 -14   4  16    94170.10    94513.50   1105.95 o 
 -12   4  16    77859.13    75203.31    819.58 o 
 -10   4  16     1056.29     1324.38    143.32 o 
  -8   4  16    15990.48    14894.93    272.80 o 
  -6   4  16     4508.71     4582.11    213.39 o 
  -4   4  16     5491.35     5322.70    245.47 o 
  -2   4  16    13797.16    14169.71    354.86 o 
   0   4  16     1246.31     1286.37    133.16 o 
   2   4  16    19085.54    18623.89    586.85 o 
   4   4  16    44685.91    44947.86   2430.71 o 
   6   4  16    28501.72    27877.28    784.18 o 
   8   4  16     5641.32     5298.89    703.33 o 
  10   4  16     7809.02     7820.01    623.39 o 
  12   4  16     5706.43     5924.14    452.71 o 
  14   4  16       40.20      127.09    165.89 o 
 -31   5  16    10554.08    12182.02    438.56 o 
 -29   5  16       87.79      -37.90    119.74 o 
 -27   5  16    10290.09    10020.20    370.37 o 
 -25   5  16    77416.11    72494.37   1016.57 o 
 -23   5  16    88897.59    87180.52   1144.34 o 
 -21   5  16    23270.26    22247.78    434.26 o 
 -19   5  16      761.47     1019.60    113.69 o 
 -17   5  16      211.43      198.76    101.42 o 
 -15   5  16      985.72     1176.65    106.90 o 
 -13   5  16    35750.63    34305.82    532.52 o 
 -11   5  16    46372.14    46837.95    670.15 o 
  -9   5  16      207.25      339.71     83.49 o 
  -7   5  16     9330.26     9582.36    222.87 o 
  -5   5  16   129106.88   122471.70   3459.70 o 
  -3   5  16    72342.28    70921.77   1081.92 o 
  -1   5  16     6956.75     6175.22    334.98 o 
   1   5  16     1727.20     1771.25    395.61 o 
   3   5  16       28.91      207.52    146.62 o 
   5   5  16    15463.74    14820.51    558.31 o 
   7   5  16    39125.67    37824.96   1281.42 o 
   9   5  16     5958.87     5443.57    380.94 o 
  11   5  16      452.05      393.89    225.76 o 
  13   5  16    16307.98    15604.04    678.83 o 
  15   5  16    24620.45    26143.31    706.44 o 
 -30   6  16      152.19      337.06    159.01 o 
 -28   6  16     8971.83     9672.70    378.30 o 
 -26   6  16     3803.36     3732.50    249.36 o 
 -24   6  16     6187.41     6803.48    387.85 o 
 -22   6  16    30204.98    29125.47    533.71 o 
 -20   6  16    39598.07    38967.83    625.54 o 
 -18   6  16      151.06      205.57     84.30 o 
 -16   6  16    20186.12    20217.92    477.84 o 
 -14   6  16    75830.99    73332.26   1126.85 o 
 -12   6  16     9952.52     9845.09    261.27 o 
 -10   6  16      480.70      425.08     97.74 o 
  -8   6  16    14314.76    13701.83    562.07 o 
  -6   6  16      212.26      284.80    106.99 o 
  -4   6  16     7789.29     7221.15    262.43 o 
  -2   6  16     7311.16     7492.65    373.08 o 
   0   6  16     8999.42     8758.72    422.83 o 
   2   6  16     2775.10     2625.20    273.93 o 
   4   6  16    18624.43    17996.76    635.33 o 
   6   6  16     8427.53     8525.96    452.35 o 
   8   6  16     2838.55     3197.29    328.69 o 
  10   6  16     6346.97     6662.35    496.84 o 
  12   6  16     2979.45     3369.80    360.71 o 
  14   6  16      149.42      -24.83    168.35 o 
 -29   7  16     4284.87     3623.79    242.65 o 
 -27   7  16       82.45      162.62    166.25 o 
 -25   7  16      142.45      177.08    127.95 o 
 -23   7  16      111.35      143.51    118.48 o 
 -21   7  16    25410.92    24017.50    631.30 o 
 -19   7  16    72901.16    66750.70   1735.06 o 
 -17   7  16    44964.90    42820.30   1339.03 o 
 -15   7  16    34203.48    32254.39    726.45 o 
 -13   7  16     5355.19     4910.26    238.01 o 
 -11   7  16    20118.84    19501.94    395.64 o 
  -9   7  16    11846.70    12035.40    306.38 o 
  -7   7  16       39.10       19.68     95.82 o 
  -5   7  16     3165.49     3140.15    260.74 o 
  -3   7  16      160.37      319.19    150.87 o 
  -1   7  16    27302.54    26919.38    802.89 o 
   1   7  16    61276.83    54720.06   1288.97 o 
   3   7  16    30417.45    28777.74    845.54 o 
   5   7  16      380.07      301.89    194.20 o 
   7   7  16      492.80      426.62    208.82 o 
   9   7  16    14560.24    13309.84    603.82 o 
  11   7  16       14.78     -101.00    185.27 o 
 -28   8  16    19351.29    19778.42    566.98 o 
 -26   8  16    27215.98    26467.92   1013.41 o 
 -24   8  16       90.66      124.36    235.34 o 
 -22   8  16     9293.44     8188.86    422.27 o 
 -20   8  16    13644.81    13675.03    748.30 o 
 -18   8  16    11634.88    11891.33    385.52 o 
 -16   8  16      791.84      606.97    139.46 o 
 -14   8  16      833.81     1071.82    156.87 o 
 -12   8  16    28754.63    25046.89    637.19 o 
 -10   8  16    47312.35    44945.79    822.46 o 
  -8   8  16    47817.02    46718.50    845.44 o 
  -6   8  16    24220.94    24200.71    692.62 o 
  -4   8  16     4654.02     4368.88    352.08 o 
  -2   8  16    19376.58    17227.79    603.99 o 
   0   8  16    12487.83    12579.29    529.10 o 
   2   8  16    11414.64    11962.53    533.38 o 
   4   8  16        9.28      -14.82    163.27 o 
   6   8  16      326.28      270.11    202.17 o 
   8   8  16    12271.21    11590.93    576.24 o 
  10   8  16    14562.90    14214.27    653.41 o 
 -25   9  16     9433.06    10095.26    537.57 o 
 -23   9  16    12102.50    10371.99    498.94 o 
 -21   9  16    19372.48    17946.39    641.33 o 
 -19   9  16       61.21      329.13    173.72 o 
 -17   9  16      103.61      -78.40    103.60 o 
 -15   9  16     1407.33     1375.11    175.94 o 
 -13   9  16     2641.14     2864.36    221.34 o 
 -11   9  16     8108.00     8020.90    343.43 o 
  -9   9  16       81.47      814.27    189.04 o 
  -7   9  16    31510.30    22157.81   7777.16 o 
  -5   9  16    18791.12    19326.56    640.72 o 
  -3   9  16    43810.75    39947.52   1011.70 o 
  -1   9  16     1697.77     1971.20    258.63 o 
   1   9  16     7781.09     7034.70    419.20 o 
   3   9  16      518.56      322.78    324.57 o 
   5   9  16      297.63      449.12    211.51 o 
   7   9  16      855.40      795.26    254.93 o 
   9   9  16     4378.78     4754.77    437.53 o 
 -22  10  16     3693.70     3793.91    351.98 o 
 -20  10  16      470.77      417.08    198.51 o 
 -18  10  16     3369.39     3755.40    790.22 o 
 -16  10  16    16833.63    15716.11    592.98 o 
 -14  10  16    46149.43    42530.55    844.41 o 
 -12  10  16    11150.43    11824.10    404.36 o 
 -10  10  16     4613.62     5324.33    336.15 o 
  -8  10  16      171.86      226.52    160.50 o 
  -6  10  16      957.33      793.34    184.36 o 
  -4  10  16    15299.35    14909.84    577.96 o 
  -2  10  16    17513.68    14849.13    596.87 o 
   0  10  16      350.63      170.25    263.54 o 
   2  10  16      783.11     1087.34    252.47 o 
   4  10  16    36968.38    33422.23   1016.82 o 
   6  10  16    27530.32    26439.91    909.99 o 
 -19  11  16     1183.54     1113.74    256.77 o 
 -17  11  16     2184.36     2806.47    314.88 o 
 -11  11  16    10110.73     9947.56    474.20 o 
  -9  11  16     3098.98     3440.05    475.86 o 
  -7  11  16     4090.82     3697.71    881.81 o 
  -5  11  16     4913.65     5463.27    401.37 o 
  -3  11  16     3394.87     3063.84    432.74 o 
  -1  11  16        0.01       41.24    179.31 o 
   1  11  16     4327.15     4221.64    763.35 o 
   3  11  16     1956.27     2048.75    322.21 o 
 -14  12  16        2.15       97.24    179.21 o 
 -12  12  16     3292.19     4003.99    519.66 o 
 -10  12  16    13532.67    13536.69    846.66 o 
  -8  12  16    19781.47    18767.61   1086.42 o 
  -6  12  16    14634.04    15364.10    628.81 o 
  -4  12  16        0.06       42.84    195.52 o 
 -33   1  17     3138.12     3293.32    318.32 o 
 -31   1  17    12885.18    12422.08    517.62 o 
 -29   1  17     7537.09     6739.76    456.09 o 
 -27   1  17    23874.90    24253.98    804.96 o 
 -25   1  17    13126.44    12763.60    374.90 o 
 -23   1  17    27566.29    25782.91    469.18 o 
 -21   1  17    20845.58    19874.75    473.65 o 
 -19   1  17     2276.29     1991.02    115.28 o 
 -17   1  17     1703.90     1935.94    106.06 o 
 -15   1  17    45885.63    45592.04    504.89 o 
 -13   1  17    64368.56    61174.87    620.25 o 
 -11   1  17    60014.31    58919.12    590.49 o 
  -9   1  17    42323.48    41649.23    437.16 o 
  -7   1  17    26391.08    24468.23    324.05 o 
  -5   1  17     5825.38     5984.45    356.25 o 
  -3   1  17    10112.90    10495.85    298.90 o 
  -1   1  17      582.46      831.06    150.58 o 
   1   1  17      456.64      802.16    129.72 o 
   3   1  17    16101.95    16499.36    405.95 o 
   5   1  17    32217.15    31420.21    867.69 o 
   7   1  17    15954.71    15930.72    375.14 o 
   9   1  17    20972.20    19496.52    531.28 o 
  11   1  17     5744.86     6512.46    325.03 o 
  13   1  17     6033.84     5894.13    440.51 o 
  15   1  17     7133.45     7520.57    696.68 o 
 -34   2  17      479.17      581.95    207.85 o 
 -32   2  17       12.52       79.03    129.58 o 
 -30   2  17       32.80       -3.58    118.42 o 
 -28   2  17      167.33      562.65    120.47 o 
 -26   2  17    14168.18    14508.52    360.62 o 
 -24   2  17    13421.90    13013.69    325.51 o 
 -22   2  17    25491.13    23496.22    438.31 o 
 -20   2  17    16854.76    17723.59    358.02 o 
 -18   2  17     1568.54     1928.78    124.66 o 
 -16   2  17     1376.21     1529.45    107.42 o 
 -14   2  17    13947.06    13644.14    269.96 o 
 -12   2  17    41986.79    41230.84    501.62 o 
 -10   2  17    14511.39    13750.13    213.32 o 
  -8   2  17      697.13      675.16     83.16 o 
  -6   2  17     8355.35     8936.19    225.65 o 
  -4   2  17    26141.91    26838.50    522.39 o 
  -2   2  17    10254.08     9880.35    294.67 o 
   0   2  17     3806.71     4895.18    215.18 o 
   2   2  17    12994.25    12588.24    479.97 o 
   4   2  17    26082.00    24665.08    524.68 o 
   6   2  17     4158.63     4067.79    264.87 o 
   8   2  17    13524.39    12993.15    418.47 o 
  10   2  17      398.10     1017.40    231.52 o 
  12   2  17      713.48     1181.55    234.04 o 
  14   2  17     1340.94     1308.07    281.00 o 
 -33   3  17     2456.31     2188.68    389.79 o 
 -31   3  17    12722.87    14094.63    393.61 o 
 -29   3  17     6859.93     6694.48    265.65 o 
 -27   3  17    11907.28    10861.46    321.55 o 
 -25   3  17     8628.11     8250.03    272.37 o 
 -23   3  17      430.25      286.72     95.49 o 
 -21   3  17     2532.62     2599.53    154.29 o 
 -19   3  17       17.00       83.29     74.62 o 
 -17   3  17      572.13     1017.81    101.61 o 
 -15   3  17      147.08      224.82     61.63 o 
 -13   3  17     1956.71     2133.75    102.22 o 
 -11   3  17    15892.03    15100.28    230.72 o 
  -9   3  17    28381.62    27813.91    399.83 o 
  -7   3  17    65392.62    63060.52    861.76 o 
  -5   3  17    45235.29    43769.00   1075.82 o 
  -3   3  17    23730.23    22704.38    475.39 o 
  -1   3  17     4059.27     4302.73    204.96 o 
   1   3  17     4445.13     5197.64    248.17 o 
   3   3  17      163.54      162.58    139.46 o 
   5   3  17     1087.04      893.90    215.06 o 
   7   3  17     7619.58     7355.71    493.17 o 
   9   3  17    22377.90    21281.41    562.96 o 
  11   3  17    12218.11    13637.85    631.62 o 
  13   3  17    11651.76    11471.75    441.16 o 
  15   3  17      500.20      653.80    194.56 o 
 -32   4  17     1795.42     2045.95    230.19 o 
 -30   4  17      367.74      310.07    146.73 o 
 -28   4  17     1030.32     1605.42    161.72 o 
 -26   4  17     4869.81     4080.21    212.14 o 
 -24   4  17     2679.66     2993.63    180.80 o 
 -22   4  17    24758.31    24819.04    466.52 o 
 -20   4  17    43185.40    43415.61    655.49 o 
 -18   4  17    53074.63    51033.80    718.04 o 
 -16   4  17    71833.89    70198.11    958.51 o 
 -14   4  17     4560.95     4586.58    144.16 o 
 -12   4  17     1496.89     1692.25    120.60 o 
 -10   4  17     5771.76     5944.19    235.82 o 
  -8   4  17     1098.00     1304.19     99.54 o 
  -6   4  17     8119.02     8446.77    277.02 o 
  -4   4  17     2049.64     2182.27    162.77 o 
  -2   4  17    28073.04    27335.30    546.43 o 
   0   4  17    34149.94    33946.33    901.31 o 
   2   4  17    10875.40    10683.20    445.30 o 
   4   4  17    13720.10    13126.63    515.30 o 
   6   4  17     7521.79     7259.25    432.18 o 
   8   4  17       85.13      194.53    172.25 o 
  10   4  17      364.48      484.22    169.25 o 
  12   4  17       73.04      208.76    156.78 o 
  14   4  17     4518.47     4877.43    332.90 o 
 -31   5  17     2265.63     1897.38    221.59 o 
 -29   5  17     1168.16     1486.48    195.96 o 
 -27   5  17      437.45      228.84    109.77 o 
 -25   5  17        7.77      381.63    110.80 o 
 -23   5  17      352.50      776.48    119.27 o 
 -21   5  17     2496.85     2926.03    171.23 o 
 -19   5  17      333.28      229.93     86.63 o 
 -17   5  17        3.76      -21.51     85.58 o 
 -15   5  17     2495.44     1978.04    183.65 o 
 -13   5  17       10.80      339.86    116.06 o 
 -11   5  17     3013.69     3576.64    277.29 o 
  -9   5  17       40.43        1.13     73.60 o 
  -7   5  17      341.62      428.20     89.48 o 
  -5   5  17     8133.51     7938.33    466.92 o 
  -3   5  17     6308.58     6258.39    244.76 o 
  -1   5  17     4647.79     4926.32    317.36 o 
   1   5  17    10910.37     9722.57    680.58 o 
   3   5  17     1592.62     1830.84    431.28 o 
   5   5  17     1688.53     2011.02    505.79 o 
   7   5  17      119.23      554.49    193.64 o 
   9   5  17     2053.93     2355.59    295.96 o 
  11   5  17     4142.91     4318.74    526.79 o 
  13   5  17        4.26       62.50    164.96 o 
 -30   6  17     2583.06     3150.33    263.57 o 
 -28   6  17      460.30      574.96    157.27 o 
 -26   6  17     5752.29     6703.20    305.45 o 
 -24   6  17    29971.11    28543.76    542.57 o 
 -22   6  17    37101.90    35448.91    604.49 o 
 -20   6  17     7662.00     8280.03    259.62 o 
 -18   6  17    17836.20    17270.07    449.40 o 
 -16   6  17     1147.55     1371.85    153.99 o 
 -14   6  17     1204.65     1770.66    234.84 o 
 -12   6  17    30632.39    29049.43    499.91 o 
 -10   6  17      755.86      953.75    132.50 o 
  -8   6  17    11939.46    11204.86    627.61 o 
  -6   6  17    20517.50    20196.03    459.99 o 
  -4   6  17    55513.57    55150.88   1106.90 o 
  -2   6  17    13055.26    12245.79   1074.17 o 
   0   6  17     3255.18     2849.89    272.74 o 
   2   6  17     6258.09     6344.65    381.51 o 
   4   6  17     2470.62     2688.37    293.13 o 
   6   6  17     4288.55     4484.85    371.14 o 
   8   6  17     9052.59     8924.57    482.00 o 
  10   6  17      537.45      545.33    237.68 o 
  12   6  17      503.96      261.77    378.17 o 
 -29   7  17     2610.72     2751.72    255.40 o 
 -27   7  17     3736.07     3242.19    301.95 o 
 -25   7  17      531.03      490.64    158.98 o 
 -23   7  17     4511.86     3133.11   1053.13 o 
 -21   7  17     1830.49     2139.18    204.27 o 
 -19   7  17    10395.23    10273.85    361.91 o 
 -17   7  17     1979.56     2490.96    203.23 o 
 -15   7  17     7995.56     8710.44    652.40 o 
 -13   7  17     4179.72     4086.81    282.89 o 
 -11   7  17    12474.31    11375.22    401.05 o 
  -9   7  17        0.49       67.85     82.02 o 
  -7   7  17        1.58       -7.17     81.03 o 
  -5   7  17     4771.86     4424.79    440.55 o 
  -3   7  17    21300.02    19080.30   1396.24 o 
  -1   7  17    28690.40    26334.65   1477.11 o 
   1   7  17     1752.54     2207.09    312.91 o 
   3   7  17    11348.86    11279.51    535.91 o 
   5   7  17     7498.10     6933.30    696.98 o 
   7   7  17    15706.76    13707.93    600.31 o 
   9   7  17     1713.19     1425.87    290.54 o 
  11   7  17       63.77     -110.91    195.87 o 
 -28   8  17     4198.27     5017.25    410.49 o 
 -26   8  17     3733.40     4157.01    526.91 o 
 -24   8  17      372.75      300.45    171.65 o 
 -22   8  17       52.46      202.62    252.27 o 
 -20   8  17     7761.35     7741.07    324.27 o 
 -18   8  17    16426.45    15686.21    448.95 o 
 -16   8  17    22019.60    20083.62    511.38 o 
 -14   8  17     4254.17     4664.88    261.45 o 
 -12   8  17     3207.63     3032.70    360.94 o 
 -10   8  17     2663.67     3105.46    383.65 o 
  -8   8  17     1391.85     1087.33    393.41 o 
  -6   8  17      588.89      663.49    173.64 o 
  -4   8  17      934.04     1172.78    423.63 o 
  -2   8  17     7109.99     6819.05    398.47 o 
   0   8  17    40080.14    37436.19   1789.56 o 
   2   8  17    33116.13    30697.32   3013.52 o 
   4   8  17    18335.33    17512.45    685.20 o 
   6   8  17        0.69     -265.63    398.21 o 
   8   8  17     3718.00     4621.35    415.94 o 
 -25   9  17    21721.89    21607.58    749.58 o 
 -23   9  17      681.56     1068.57    454.12 o 
 -21   9  17     1766.16     1150.03    414.33 o 
 -19   9  17     4382.45     3820.80    495.40 o 
 -17   9  17     2944.61     3012.77    231.16 o 
 -15   9  17        2.96        9.10    112.13 o 
 -13   9  17     1716.28     1910.04    242.05 o 
 -11   9  17    16078.95    15821.82    458.43 o 
  -9   9  17    40067.97    36065.32   1735.85 o 
  -7   9  17    44256.73    40399.79   1600.26 o 
  -5   9  17    10241.49    10033.55    462.21 o 
  -3   9  17      214.94      320.81    168.10 o 
  -1   9  17     2432.28     2690.91    301.62 o 
   1   9  17     1203.20     1401.23    277.71 o 
   3   9  17      612.76      566.61    216.54 o 
   5   9  17      174.85      -28.56    180.10 o 
   7   9  17     1115.20     1610.94    306.19 o 
 -22  10  17     3933.79     4201.67    375.04 o 
 -20  10  17       11.03     -100.64    166.17 o 
 -18  10  17     2255.72     2500.33    294.36 o 
 -16  10  17       57.85       71.11    154.18 o 
 -14  10  17      162.49      752.33    472.61 o 
 -12  10  17     7815.31     7864.43    515.09 o 
 -10  10  17     8000.17     7586.41    436.42 o 
  -8  10  17       69.12      -44.28    145.78 o 
  -6  10  17     2310.41     2152.08    225.85 o 
  -4  10  17    10938.58    10833.67    510.99 o 
  -2  10  17     2598.74     3233.53    550.48 o 
   0  10  17       21.58       46.82    173.37 o 
   2  10  17     1233.57     1019.13    267.81 o 
   4  10  17        0.80      763.69    382.29 o 
 -19  11  17      111.65       94.20    181.69 o 
 -17  11  17     5756.69     5878.12    422.07 o 
 -15  11  17    35635.63    33902.43    952.95 o 
 -13  11  17    30922.76    29117.72    694.80 o 
 -11  11  17     9375.87     8516.04    450.79 o 
  -9  11  17     1550.77     1646.76    389.22 o 
  -7  11  17     1963.84     2035.74    282.12 o 
  -5  11  17       34.07      348.25    236.10 o 
  -3  11  17     6625.55     7050.03    531.07 o 
  -1  11  17     1680.75     2156.75    695.90 o 
   1  11  17     5067.71     5414.05    914.95 o 
 -12  12  17     8044.44     6779.69    608.62 o 
 -10  12  17    13973.63    14732.47    728.60 o 
  -8  12  17        0.20      891.14    366.92 o 
  -6  12  17     2743.22     3557.65    357.28 o 
 -34   0  18    46185.64    45921.77   1613.62 o 
 -32   0  18    47190.67    45803.48   1565.39 o 
 -30   0  18     2889.80     2423.20    371.51 o 
 -28   0  18     1306.54     1357.32    288.11 o 
 -26   0  18      366.02      183.92    201.18 o 
 -24   0  18    24492.25    24203.95    641.21 o 
 -22   0  18    80447.76    81255.52   1455.25 o 
 -20   0  18    32265.69    30308.31    575.96 o 
 -18   0  18      387.83      306.34    115.69 o 
 -16   0  18    46968.53    44953.25    716.73 o 
 -14   0  18   192879.47   191567.30   2386.23 o 
 -12   0  18    68846.11    65318.71    920.54 o 
 -10   0  18    15541.97    12804.59    275.49 o 
  -8   0  18    24899.92    25339.19    424.54 o 
  -6   0  18    10505.86     9675.32    289.77 o 
  -4   0  18   145924.94   141593.20   3272.97 o 
  -2   0  18   166137.19   157364.94   3593.84 o 
   0   0  18    16677.44    14673.27    627.20 o 
   2   0  18     4690.83     4692.79    283.24 o 
   4   0  18    71217.36    67991.55   1340.56 o 
   6   0  18    86169.88    82804.43   1587.38 o 
   8   0  18    15861.47    14251.12    521.69 o 
  10   0  18     5006.65     5469.75    588.24 o 
  12   0  18     4171.42     3814.58    524.30 o 
  14   0  18    10333.28    11481.26    833.70 o 
 -33   1  18    14464.50    15395.46    602.22 o 
 -31   1  18    22225.50    20734.52    676.77 o 
 -29   1  18    22586.25    22163.55    678.87 o 
 -27   1  18       14.82      171.44    115.46 o 
 -25   1  18    38801.84    37697.97    620.77 o 
 -23   1  18    32655.71    32190.61    541.63 o 
 -21   1  18     3136.64     3469.54    168.79 o 
 -19   1  18    13073.64    14083.65    269.04 o 
 -17   1  18    26126.38    24683.04    338.70 o 
 -15   1  18      659.70      821.58     97.72 o 
 -13   1  18    19518.99    18327.65    328.28 o 
 -11   1  18    41096.77    41073.64    444.99 o 
  -9   1  18     4253.64     4184.40    106.63 o 
  -7   1  18    18066.73    17778.57    296.03 o 
  -5   1  18    18519.98    18614.02    354.95 o 
  -3   1  18     7707.23     7916.27    270.85 o 
  -1   1  18    11965.84    12527.98    342.17 o 
   1   1  18    39677.00    37101.85    676.91 o 
   3   1  18    12237.46    12558.28    360.82 o 
   5   1  18      518.59      658.96    119.63 o 
   7   1  18    18984.11    19330.68    511.32 o 
   9   1  18    26606.68    26772.46    640.61 o 
  11   1  18       82.87      311.96    224.82 o 
  13   1  18     7490.35     8849.49    715.79 o 
  15   1  18     2391.65     3117.83    383.02 o 
 -34   2  18     3262.67     3256.43    267.32 o 
 -32   2  18      451.04      274.41    142.70 o 
 -30   2  18    12585.33    13338.70    373.03 o 
 -28   2  18    84568.45    82739.94   1130.40 o 
 -26   2  18    54532.76    50088.53    766.63 o 
 -24   2  18     8979.42     8856.96    266.04 o 
 -22   2  18     2707.29     3060.61    164.86 o 
 -20   2  18     4971.44     5189.72    189.48 o 
 -18   2  18     1463.23     1392.66    150.02 o 
 -16   2  18     2609.92     2798.89    159.42 o 
 -14   2  18     8839.76     9371.97    200.69 o 
 -12   2  18    15372.05    15563.91    257.83 o 
 -10   2  18   104584.16   100835.70    872.47 o 
  -8   2  18   112271.35   110058.84   1153.86 o 
  -6   2  18   100854.64    96672.52   1171.33 o 
  -4   2  18     2712.10     2838.45    177.30 o 
  -2   2  18    24393.46    24123.06    503.05 o 
   0   2  18      293.87      205.56     97.69 o 
   2   2  18       43.10      183.24    106.11 o 
   4   2  18     7815.94     8445.72    314.32 o 
   6   2  18     1521.77     1787.94    197.59 o 
   8   2  18    21355.07    19932.32    626.93 o 
  10   2  18    25344.62    24687.06    848.75 o 
  12   2  18    43156.55    42152.89    893.74 o 
  14   2  18     9839.58    11479.02    861.21 o 
 -33   3  18      230.57      267.82    181.62 o 
 -31   3  18     1643.42     1421.61    166.79 o 
 -29   3  18     1361.87     1719.54    167.77 o 
 -27   3  18      155.70      -72.03     93.71 o 
 -25   3  18     6669.40     7019.92    295.43 o 
 -23   3  18      664.01      426.94    102.42 o 
 -21   3  18    10716.39    10992.20    306.16 o 
 -19   3  18    73842.60    70534.70    917.50 o 
 -17   3  18    72156.25    74049.08    936.27 o 
 -15   3  18    22604.90    21666.86    346.87 o 
 -13   3  18     2541.82     2722.54    106.62 o 
 -11   3  18    37074.81    37315.97    499.84 o 
  -9   3  18      155.60      252.48     69.83 o 
  -7   3  18    15801.30    15548.22    392.65 o 
  -5   3  18    20014.43    18841.35    670.26 o 
  -3   3  18    12230.00    12998.62    350.13 o 
  -1   3  18    10111.12    10575.27    319.15 o 
   1   3  18    46239.84    44184.26   1219.52 o 
   3   3  18    19678.89    18703.84    601.96 o 
   5   3  18     9614.55     8910.53    425.54 o 
   7   3  18     4713.81     4258.53    335.14 o 
   9   3  18     2026.43     2074.61    225.80 o 
  11   3  18       65.88      153.97    159.57 o 
  13   3  18     1307.34     1515.82    229.79 o 
 -32   4  18     5368.58     6007.66    323.70 o 
 -30   4  18       16.33     -145.49     97.00 o 
 -28   4  18     3936.66     3799.78    221.16 o 
 -26   4  18     4653.81     4385.22    217.40 o 
 -24   4  18     8937.42     8164.94    269.29 o 
 -22   4  18    35759.06    35787.02    589.68 o 
 -20   4  18    20617.70    21471.98    415.01 o 
 -18   4  18     9981.30     8644.51    356.29 o 
 -16   4  18    42555.66    42500.01    613.21 o 
 -14   4  18    31726.15    31534.35    506.46 o 
 -12   4  18      808.29     1097.12    193.10 o 
 -10   4  18      436.21      588.14     81.59 o 
  -8   4  18    24909.68    25002.13    388.78 o 
  -6   4  18     9478.11     9487.88    300.26 o 
  -4   4  18     5818.66     6037.20    244.19 o 
  -2   4  18    21093.05    22000.06    486.07 o 
   0   4  18    19387.77    18609.04    599.88 o 
   2   4  18     1765.75     1350.72    227.51 o 
   4   4  18    12462.80    13313.23    527.91 o 
   6   4  18     8492.99     8071.53    429.41 o 
   8   4  18       92.34     -172.99    186.92 o 
  10   4  18     6503.36     6971.26    351.05 o 
  12   4  18     3160.98     3459.58    288.16 o 
 -31   5  18    15468.20    14873.25    486.51 o 
 -29   5  18      785.87     1041.12    176.08 o 
 -27   5  18     8146.52     8035.08    287.00 o 
 -25   5  18    22629.08    23875.03    486.84 o 
 -23   5  18    69140.98    64009.38    908.93 o 
 -21   5  18    10348.93     9985.00    282.30 o 
 -19   5  18     1522.51     1807.59    137.67 o 
 -17   5  18      663.72      682.77    143.41 o 
 -15   5  18     6167.61     6298.37    255.32 o 
 -13   5  18    96130.27    93370.93   1166.84 o 
 -11   5  18    92581.29    90099.88   1143.16 o 
  -9   5  18    23236.94    21942.95    406.17 o 
  -7   5  18    15699.82    15043.27    332.75 o 
  -5   5  18    76899.85    73770.12   2341.17 o 
  -3   5  18    52983.98    50707.44    861.86 o 
  -1   5  18    17500.60    16759.27    577.27 o 
   1   5  18     5283.43     4777.41    586.64 o 
   3   5  18     7074.32     6140.04    373.67 o 
   5   5  18    21514.31    19467.10   1098.01 o 
   7   5  18    30167.62    27703.35    844.82 o 
   9   5  18    15060.82    14990.67   1143.06 o 
  11   5  18      955.80      780.23    213.10 o 
 -30   6  18      123.15      156.92    177.83 o 
 -28   6  18     5023.24     5043.47    370.74 o 
 -26   6  18     1487.50     1644.41    186.49 o 
 -24   6  18    10331.18     9532.68    300.05 o 
 -22   6  18    30184.43    28700.90    638.77 o 
 -20   6  18    28169.73    26909.28    780.10 o 
 -18   6  18      113.51      122.93    152.19 o 
 -16   6  18    27317.94    25130.15    552.86 o 
 -14   6  18    53737.09    51084.40    876.45 o 
 -12   6  18     4740.20     5251.39    207.91 o 
 -10   6  18     2624.09     2815.12    216.93 o 
  -8   6  18    19643.30    18784.47    434.27 o 
  -6   6  18     6170.61     6597.00    257.70 o 
  -4   6  18    16137.12    14244.90    524.63 o 
  -2   6  18    19429.88    17783.96    604.03 o 
   0   6  18    18802.59    19212.22   1428.52 o 
   2   6  18      750.82     1261.95    275.82 o 
   4   6  18    11717.27    11557.16    525.19 o 
   6   6  18     4280.18     5433.66    416.71 o 
   8   6  18     2467.68     2329.13    435.46 o 
  10   6  18     6397.66     6075.68    450.87 o 
 -29   7  18     6484.60     7263.16    446.29 o 
 -27   7  18       46.43      295.83    209.11 o 
 -25   7  18     2386.94     2018.04    350.76 o 
 -23   7  18       89.68       57.27    121.85 o 
 -21   7  18    12387.62    11241.83    441.27 o 
 -19   7  18    76235.39    72157.74   1178.54 o 
 -17   7  18    72184.21    68916.60   1126.02 o 
 -15   7  18    24405.05    23415.46    543.44 o 
 -13   7  18      121.82      307.29    117.90 o 
 -11   7  18    10000.30     9635.52    356.01 o 
  -9   7  18     2659.05     2456.23    166.34 o 
  -7   7  18     1116.11      980.94    152.55 o 
  -5   7  18     8840.96     8144.97    406.26 o 
  -3   7  18     6134.65     5488.35    835.12 o 
  -1   7  18    42644.84    39346.98   1297.19 o 
   1   7  18    58452.97    52383.73   1243.75 o 
   3   7  18    51731.38    49305.88   1986.93 o 
   5   7  18     7655.01     8361.52    476.77 o 
   7   7  18      361.49      396.50    219.44 o 
   9   7  18       49.47       24.04    200.64 o 
 -28   8  18    28933.76    26961.45    863.99 o 
 -26   8  18    23073.23    22716.20    759.08 o 
 -24   8  18     5976.97     6593.16    400.08 o 
 -22   8  18     2058.68     1964.03    260.74 o 
 -20   8  18      266.25      575.00    142.86 o 
 -18   8  18      332.06      605.02    143.68 o 
 -16   8  18     7333.01     7148.43    309.34 o 
 -14   8  18     4174.05     4553.78    256.03 o 
 -12   8  18      728.93      938.46    189.37 o 
 -10   8  18    30461.41    29801.63    642.00 o 
  -8   8  18    34101.50    31739.30   1177.02 o 
  -6   8  18     6893.20     7089.92    385.73 o 
  -4   8  18     3446.47     3179.01    295.82 o 
  -2   8  18    11704.23    10833.59    497.07 o 
   0   8  18     1834.57     2031.11    274.21 o 
   2   8  18     2484.36     2860.59    323.87 o 
   4   8  18     2273.69     2806.14    791.55 o 
   6   8  18     2564.01     2678.27    338.47 o 
   8   8  18      283.37      291.71    233.50 o 
 -25   9  18    11915.90    12671.10    579.32 o 
 -23   9  18     7431.63     7915.41    542.85 o 
 -21   9  18     1772.59     1942.15    316.48 o 
 -19   9  18        8.84      206.28    250.36 o 
 -17   9  18     2266.86     2591.28    282.20 o 
 -15   9  18     1905.27     2206.12    257.79 o 
 -13   9  18    12745.58    11211.03    386.69 o 
 -11   9  18     1017.92     1430.47    428.72 o 
  -9   9  18     3142.01     4019.90    321.13 o 
  -7   9  18     7628.69     8190.88    434.85 o 
  -5   9  18    15830.07    14843.72    575.93 o 
  -3   9  18     3475.57     2511.65    288.11 o 
  -1   9  18      150.89       59.55    163.75 o 
   1   9  18     2878.78     3142.91    352.63 o 
   3   9  18     3687.44     3386.70    356.74 o 
   5   9  18     3313.18     2677.93    346.48 o 
 -22  10  18    11093.54    11487.55    550.23 o 
 -20  10  18    13958.61    12040.79    544.19 o 
 -18  10  18      169.48      237.95    183.68 o 
 -16  10  18     1441.18     1585.21    203.04 o 
 -14  10  18    17757.95    17146.38    506.10 o 
 -12  10  18    15178.13    14647.42    462.25 o 
 -10  10  18      544.59      538.32    181.33 o 
  -8  10  18     2502.07     2272.09    277.90 o 
  -6  10  18     6430.02     7199.79    341.13 o 
  -4  10  18    14977.50    13338.26    568.68 o 
  -2  10  18    12684.53    11962.12    690.92 o 
   0  10  18     3826.58     4465.42    460.71 o 
   2  10  18     2587.04     2988.13    348.91 o 
 -19  11  18        6.85      145.91    247.68 o 
 -17  11  18      320.36      259.47    194.38 o 
 -15  11  18     1790.62     3324.03    339.78 o 
 -13  11  18     5352.81     5993.65    816.50 o 
 -11  11  18     2375.74     3045.56    330.45 o 
  -9  11  18      593.52      677.43    450.43 o 
  -7  11  18       89.97       76.65    185.96 o 
  -5  11  18    11097.50    11068.42    537.38 o 
  -3  11  18     2326.18     2962.08    553.42 o 
  -1  11  18      124.30      407.39    212.56 o 
 -33   1  19     2786.48     3330.44    425.17 o 
 -31   1  19    19244.66    19283.76    531.68 o 
 -29   1  19    29874.37    27727.65    633.37 o 
 -27   1  19    22670.04    20703.72    445.28 o 
 -25   1  19    45232.13    45866.38    710.46 o 
 -23   1  19    11451.26    12090.71    305.69 o 
 -21   1  19    21932.94    20349.20    394.06 o 
 -19   1  19      707.61      842.03     83.82 o 
 -17   1  19     1997.16     2403.76    108.65 o 
 -15   1  19     3375.66     3430.71    117.16 o 
 -13   1  19    28800.89    28434.01    350.22 o 
 -11   1  19    43450.07    43174.13    464.83 o 
  -9   1  19    12686.33    12591.94    191.66 o 
  -7   1  19    50552.33    49550.03    774.90 o 
  -5   1  19     8876.75     8664.60    649.90 o 
  -3   1  19    42970.47    42786.47    747.84 o 
  -1   1  19    49415.70    48330.61    914.32 o 
   1   1  19     3750.31     4278.18    216.21 o 
   3   1  19     6353.86     6243.06    236.58 o 
   5   1  19     2311.42     3071.71    278.46 o 
   7   1  19     3654.77     3735.67    259.12 o 
   9   1  19     3942.27     4390.93    290.62 o 
  11   1  19     8875.67    10664.83    549.50 o 
  13   1  19     7380.79     8521.43    515.04 o 
 -34   2  19       39.03       63.25    140.39 o 
 -32   2  19      417.92      304.39    143.31 o 
 -30   2  19     1171.20     1453.35    162.53 o 
 -28   2  19     1800.59     1878.10    167.74 o 
 -26   2  19     1987.26     2285.41    169.00 o 
 -24   2  19     1339.66     1326.46    217.64 o 
 -22   2  19     1719.49     1695.72    137.83 o 
 -20   2  19     6649.92     6832.23    216.72 o 
 -18   2  19     5238.54     5012.16    179.71 o 
 -16   2  19      350.83      346.48     70.27 o 
 -14   2  19     4768.19     5067.91    150.56 o 
 -12   2  19     6433.16     5835.18    132.78 o 
 -10   2  19    12884.08    13360.83    341.15 o 
  -8   2  19      987.13     1109.69     91.17 o 
  -6   2  19    23712.69    23354.11    411.21 o 
  -4   2  19     5501.29     5480.10    230.79 o 
  -2   2  19    14334.23    13558.25    366.38 o 
   0   2  19    29222.53    28042.86    949.35 o 
   2   2  19      572.18      838.99    182.54 o 
   4   2  19     7490.37     7388.21    383.73 o 
   6   2  19      983.86     1052.42    176.24 o 
   8   2  19       14.28      230.62    146.78 o 
  10   2  19      100.42      362.33    168.07 o 
  12   2  19      184.88      329.72    280.24 o 
 -33   3  19      206.86      -82.83    170.34 o 
 -31   3  19     1583.71     2064.86    187.55 o 
 -29   3  19     8587.21     8449.25    294.59 o 
 -27   3  19     1139.27     1571.10    158.60 o 
 -25   3  19     5709.37     6139.71    237.39 o 
 -23   3  19     1439.14     1151.93    127.71 o 
 -21   3  19      275.98      281.17     88.33 o 
 -19   3  19     2721.01     3084.65    159.12 o 
 -17   3  19     3727.37     4287.05    170.77 o 
 -15   3  19     4246.37     4970.25    153.68 o 
 -13   3  19        1.13       -7.67     61.10 o 
 -11   3  19    24050.46    24118.95    416.69 o 
  -9   3  19    17053.83    17154.37    306.09 o 
  -7   3  19    23236.73    23274.15    483.13 o 
  -5   3  19    35059.04    34276.96    678.95 o 
  -3   3  19      122.70      254.69    101.74 o 
  -1   3  19    10116.02     9865.26    317.82 o 
   1   3  19     1689.23     1949.00    279.06 o 
   3   3  19      510.10      447.49    174.55 o 
   5   3  19     5012.29     4666.15    336.32 o 
   7   3  19      299.95       84.87    141.03 o 
   9   3  19    19493.91    19469.03    560.45 o 
  11   3  19     1992.76     2753.86    265.71 o 
  13   3  19      732.21      790.91    216.17 o 
 -32   4  19     4836.94     4405.83    298.02 o 
 -30   4  19      185.78       80.09    109.98 o 
 -28   4  19       82.73      309.73    113.55 o 
 -26   4  19       20.59      -97.70     90.97 o 
 -24   4  19     1144.85     1200.00    137.63 o 
 -22   4  19     1499.36     1357.76    131.71 o 
 -20   4  19    30416.44    29335.77    504.15 o 
 -18   4  19    24115.92    24356.49    641.52 o 
 -16   4  19    77326.25    73518.88   1122.71 o 
 -14   4  19     1811.25     2112.86    139.47 o 
 -12   4  19    11924.00    13211.28    272.40 o 
 -10   4  19        3.96       16.18     53.54 o 
  -8   4  19     1522.86     1569.64    127.99 o 
  -6   4  19    14481.48    15109.88    392.50 o 
  -4   4  19     6412.40     6939.20    656.75 o 
  -2   4  19    12106.40    12707.33    364.98 o 
   0   4  19    11463.86    10901.80    464.34 o 
   2   4  19    34089.59    32864.13    879.02 o 
   4   4  19     9235.82     8961.61    694.73 o 
   6   4  19    10752.82     9365.37    469.05 o 
   8   4  19     7499.80     7591.93    764.28 o 
  10   4  19        2.44      120.71    155.41 o 
  12   4  19     1857.55     2151.28    262.00 o 
 -31   5  19      200.39      524.26    183.68 o 
 -29   5  19     1687.98     1733.56    260.67 o 
 -27   5  19     5345.82     5255.43    245.81 o 
 -25   5  19       82.76       39.01    145.51 o 
 -23   5  19       98.75      175.13    122.34 o 
 -21   5  19     1067.71     1156.53    160.83 o 
 -19   5  19     5310.78     5262.85    252.05 o 
 -17   5  19     1183.06     1301.05    151.86 o 
 -15   5  19     8851.66     8904.06    308.14 o 
 -13   5  19     5062.73     5798.41    218.39 o 
 -11   5  19      894.42     1317.02    113.63 o 
  -9   5  19     3404.32     3600.75    154.42 o 
  -7   5  19     4145.32     4108.65    216.34 o 
  -5   5  19    10494.19    10158.39    482.07 o 
  -3   5  19      122.65      450.37    155.66 o 
  -1   5  19        9.47      144.76    154.55 o 
   1   5  19     7951.37     7329.31    798.76 o 
   3   5  19      720.92      351.50    187.98 o 
   5   5  19     6541.14     6991.81    424.35 o 
   7   5  19     2038.54     2584.98    589.23 o 
   9   5  19     1848.76     2152.00    299.32 o 
  11   5  19      314.03      310.34    181.29 o 
 -30   6  19    16944.49    17137.79    521.13 o 
 -28   6  19    10581.69    10436.84    495.16 o 
 -26   6  19     1559.23     1525.10    193.69 o 
 -24   6  19    18927.04    17541.27    495.46 o 
 -22   6  19    20470.69    18967.47    506.23 o 
 -20   6  19    19236.88    18917.65    492.20 o 
 -18   6  19     2240.72     2243.41    195.15 o 
 -16   6  19    31454.45    29840.41    781.17 o 
 -14   6  19    33624.26    33365.05    662.93 o 
 -12   6  19    47727.67    45380.57    697.12 o 
 -10   6  19    25252.53    24602.30    412.96 o 
  -8   6  19      826.78      912.60    143.57 o 
  -6   6  19     1717.85     1985.41    172.19 o 
  -4   6  19     6083.65     5799.41    347.99 o 
  -2   6  19     3419.19     4184.84    326.99 o 
   0   6  19     2376.35     2432.21    278.19 o 
   2   6  19     3688.86     3903.61    339.11 o 
   4   6  19    19174.91    19205.69   1374.22 o 
   6   6  19    17219.16    17026.61    671.12 o 
   8   6  19    25045.47    24964.91   1078.49 o 
  10   6  19     4708.29     4618.55    423.25 o 
 -29   7  19      249.50      449.95    220.68 o 
 -27   7  19     3488.27     3458.21    337.55 o 
 -25   7  19        9.79      149.13    156.73 o 
 -23   7  19     9928.60     9264.20    361.48 o 
 -21   7  19    11407.50    10948.82    390.15 o 
 -19   7  19    11357.64    11572.91    389.26 o 
 -17   7  19      999.89     1670.74    180.22 o 
 -15   7  19    10456.12    10809.03    360.98 o 
 -13   7  19     7602.43     6568.15    280.52 o 
 -11   7  19     6644.83     6265.12    295.50 o 
  -9   7  19     2839.16     4040.10    220.64 o 
  -7   7  19     2681.68     2517.34    208.31 o 
  -5   7  19     6812.08     6019.18    363.73 o 
  -3   7  19    22305.13    22237.32   1504.67 o 
  -1   7  19     6330.75     6224.36    396.07 o 
   1   7  19      759.36      931.98    250.90 o 
   3   7  19     3379.91     3909.47    360.89 o 
   5   7  19    16933.85    17035.86    681.89 o 
   7   7  19     2643.86     2589.02    335.96 o 
   9   7  19        2.81      156.18    221.18 o 
 -26   8  19     1617.75     2304.73    299.50 o 
 -24   8  19     2051.96     2709.45    360.46 o 
 -22   8  19     1171.26     1200.72    183.83 o 
 -20   8  19     9786.49     9933.05    374.58 o 
 -18   8  19    24672.67    21859.54    554.39 o 
 -16   8  19    39678.35    39088.18    800.92 o 
 -14   8  19     9717.78     9599.91    353.43 o 
 -12   8  19      475.64      220.62    124.36 o 
 -10   8  19      323.51      645.67    180.28 o 
  -8   8  19      364.98      699.03    174.02 o 
  -6   8  19     1224.87     1079.70    209.92 o 
  -4   8  19      739.71      547.42    189.96 o 
  -2   8  19     3065.25     3160.74    346.23 o 
   0   8  19    21565.83    19713.36    710.29 o 
   2   8  19    21999.41    20895.89    755.69 o 
   4   8  19    14646.58    13782.82   1112.34 o 
   6   8  19      318.84      186.11    241.86 o 
 -25   9  19    15705.14    14964.99    629.40 o 
 -23   9  19      956.82     1512.69    264.85 o 
 -21   9  19        1.25      108.72    160.80 o 
 -19   9  19     2886.65     3244.92    249.43 o 
 -17   9  19      400.01      520.47    140.60 o 
 -15   9  19      186.32       91.63    132.85 o 
 -13   9  19       58.68      351.08    197.37 o 
 -11   9  19    19954.46    18390.55    743.85 o 
  -9   9  19    20783.01    19329.84    646.02 o 
  -7   9  19    33168.03    31918.82   1597.82 o 
  -5   9  19     3531.76     3306.97    313.70 o 
  -3   9  19       11.14      107.64    164.31 o 
  -1   9  19       70.80       64.63    163.85 o 
   1   9  19       21.24      103.01    254.59 o 
   3   9  19     2143.40     2456.49    335.82 o 
   5   9  19     2427.32     2729.85    366.07 o 
 -22  10  19      765.58     1248.80    262.32 o 
 -20  10  19       59.21      674.21    289.06 o 
 -18  10  19     7649.63     6794.80    413.08 o 
 -16  10  19     1130.33     1513.61    207.20 o 
 -14  10  19      121.47      288.92    138.68 o 
 -12  10  19     3625.19     4246.43    344.44 o 
 -10  10  19      421.56      348.55    177.81 o 
  -8  10  19       17.37       83.82    173.86 o 
  -6  10  19     7525.99     6923.31    732.69 o 
  -4  10  19    11242.89    10736.50    704.74 o 
  -2  10  19      471.12      690.43    408.79 o 
   0  10  19     1658.81     1890.45    402.73 o 
   2  10  19      193.01       -3.15    199.79 o 
 -17  11  19     1445.96     1730.85    286.58 o 
 -15  11  19    13653.89    12056.01    687.71 o 
 -13  11  19    11192.06    10335.31    503.01 o 
 -11  11  19     1989.59     2113.25    645.52 o 
  -9  11  19       75.30       16.70    176.80 o 
  -7  11  19     1120.35      828.06    244.42 o 
  -5  11  19     7773.03     8177.02    477.65 o 
  -3  11  19    13885.27    12725.42    611.91 o 
 -34   0  20     3390.70     3663.75    467.37 o 
 -32   0  20    24431.47    23834.26   1039.69 o 
 -30   0  20      637.88      804.54    284.45 o 
 -28   0  20     4105.83     3456.80    393.21 o 
 -26   0  20      273.26       50.80    181.67 o 
 -24   0  20    27570.39    26713.57    572.07 o 
 -22   0  20   106089.01   103640.61   1475.49 o 
 -20   0  20   184159.47   183932.08   2372.63 o 
 -18   0  20     8552.16     7548.43    251.92 o 
 -16   0  20    11291.44    11663.07    300.72 o 
 -14   0  20    35424.73    35056.11    585.72 o 
 -12   0  20    41485.28    40701.69    639.26 o 
 -10   0  20     4566.91     3963.76    183.28 o 
  -8   0  20      264.21      524.42    171.07 o 
  -6   0  20    12666.11    12591.92    353.44 o 
  -4   0  20    43034.93    43209.19   1294.84 o 
  -2   0  20    65756.44    65432.89   1764.21 o 
   0   0  20    29958.16    28918.79    738.73 o 
   2   0  20    14383.22    14375.57    499.70 o 
   4   0  20    15457.61    13927.95    669.61 o 
   6   0  20    21966.65    22333.97    679.00 o 
   8   0  20     3840.31     3862.61    511.75 o 
  10   0  20     9977.21    10095.69    756.73 o 
  12   0  20      542.36      261.86    340.83 o 
 -33   1  20    11155.50     9960.64    395.70 o 
 -31   1  20    19247.44    19793.03    712.85 o 
 -29   1  20    10998.24    10737.48    381.63 o 
 -27   1  20      466.54      507.78    122.95 o 
 -25   1  20    52516.27    49733.53    752.78 o 
 -23   1  20    31289.27    30320.09    524.43 o 
 -21   1  20     1508.08     1568.44    109.10 o 
 -19   1  20     6511.89     5810.28    162.78 o 
 -17   1  20    35837.62    35227.18    434.57 o 
 -15   1  20      801.97      866.13     73.81 o 
 -13   1  20    75203.50    76079.63    750.20 o 
 -11   1  20    40109.82    39875.21    439.48 o 
  -9   1  20    15889.06    15919.09    303.34 o 
  -7   1  20     2837.28     3469.91    172.67 o 
  -5   1  20    76545.98    73830.56    950.44 o 
  -3   1  20     1406.28     1513.80    153.45 o 
  -1   1  20      983.31     1254.60    146.61 o 
   1   1  20     3265.00     3354.40    213.60 o 
   3   1  20     9471.30     9211.20    288.00 o 
   5   1  20    27050.44    25835.72    614.02 o 
   7   1  20    35286.41    35473.41    769.96 o 
   9   1  20    12730.01    12343.11    574.45 o 
  11   1  20     4841.13     5715.40    452.00 o 
 -34   2  20    12439.70    13318.16    463.29 o 
 -32   2  20      737.48     1260.93    188.61 o 
 -30   2  20    15508.21    14539.42    389.98 o 
 -28   2  20    82110.05    80318.78   1108.34 o 
 -26   2  20    50035.59    49947.20    768.13 o 
 -24   2  20     5156.83     4918.28    209.24 o 
 -22   2  20      297.55      192.98     89.26 o 
 -20   2  20     7034.01     6710.86    217.66 o 
 -18   2  20     6760.98     6866.79    194.79 o 
 -16   2  20    27852.28    27450.19    403.72 o 
 -14   2  20     6752.77     6731.13    208.46 o 
 -12   2  20       54.46       71.86     66.86 o 
 -10   2  20    66253.73    65988.26    769.02 o 
  -8   2  20   108242.53   106204.62   1289.46 o 
  -6   2  20    23524.27    23777.34    425.33 o 
  -4   2  20     3038.76     3072.59    200.36 o 
  -2   2  20     7155.91     7241.10    275.08 o 
   0   2  20       23.46      235.54    112.43 o 
   2   2  20    12895.38    12823.43    383.39 o 
   4   2  20    12864.18    12471.93    502.80 o 
   6   2  20     6057.74     5862.82    331.46 o 
   8   2  20     1783.13     1935.57    259.85 o 
  10   2  20    27226.20    28103.69    705.36 o 
  12   2  20    11824.02    12777.18    627.28 o 
 -33   3  20     1326.55     1502.50    313.91 o 
 -31   3  20     1512.45     1856.03    181.16 o 
 -29   3  20      143.62      109.83    105.90 o 
 -27   3  20     3066.54     3318.01    203.85 o 
 -25   3  20    17297.15    16132.36    378.94 o 
 -23   3  20     2145.93     2217.25    155.35 o 
 -21   3  20     9720.47     9505.61    264.45 o 
 -19   3  20    72982.70    71860.38   1007.12 o 
 -17   3  20    77145.24    74857.41   1130.03 o 
 -15   3  20    31734.88    30709.41    454.46 o 
 -13   3  20       12.68      118.23     70.49 o 
 -11   3  20      949.50     1238.91    111.54 o 
  -9   3  20     5034.88     5127.71    206.33 o 
  -7   3  20    16948.50    16888.67    353.86 o 
  -5   3  20    19864.36    19481.21    462.35 o 
  -3   3  20       67.19      198.51    108.62 o 
  -1   3  20    25151.94    23536.46    526.27 o 
   1   3  20    63338.60    64147.90   2056.35 o 
   3   3  20    47330.70    44610.59   2670.64 o 
   5   3  20    11573.69    10393.30    484.34 o 
   7   3  20        1.64     -134.04    132.13 o 
   9   3  20     1333.62     1133.74    210.14 o 
  11   3  20     1668.03     1913.76    252.41 o 
 -32   4  20    12700.21    12044.36    439.74 o 
 -30   4  20      505.05      911.53    150.12 o 
 -28   4  20     1087.21      971.00    143.56 o 
 -26   4  20      269.51      -44.52     91.03 o 
 -24   4  20    11208.16    11251.79    313.08 o 
 -22   4  20    26647.06    26448.33    487.17 o 
 -20   4  20     4440.51     5118.87    245.68 o 
 -18   4  20     2442.60     2770.14    270.80 o 
 -16   4  20    31757.40    29216.63    588.10 o 
 -14   4  20    43986.18    42633.61    579.05 o 
 -12   4  20     3044.67     2802.84    152.91 o 
 -10   4  20      445.38      400.24     86.42 o 
  -8   4  20    21781.63    21724.57    502.34 o 
  -6   4  20     1972.79     2428.06    239.02 o 
  -4   4  20    26437.43    26266.34    561.88 o 
  -2   4  20    33720.16    34333.16    674.46 o 
   0   4  20    23645.48    21714.33   1405.47 o 
   2   4  20     1678.99     1314.32    228.08 o 
   4   4  20     7458.80     7324.53    421.44 o 
   6   4  20     5255.74     5326.03    391.70 o 
   8   4  20      643.46      656.65    184.08 o 
  10   4  20      232.03      499.06    186.82 o 
 -31   5  20    33973.88    36195.33    795.31 o 
 -29   5  20    27384.74    27087.72    658.04 o 
 -27   5  20       11.98      118.27     98.84 o 
 -25   5  20      969.98      701.63    152.38 o 
 -23   5  20    14114.70    14724.07    434.92 o 
 -21   5  20     1171.41     1304.02    167.01 o 
 -19   5  20      513.19      716.34    136.96 o 
 -17   5  20     1122.10     1503.14    159.36 o 
 -15   5  20    16494.64    15937.11    416.78 o 
 -13   5  20   103468.65    98211.37   1107.06 o 
 -11   5  20   105558.52   100171.31   1123.35 o 
  -9   5  20     9691.77     9960.06    388.08 o 
  -7   5  20     5463.53     5145.80    223.09 o 
  -5   5  20    19744.51    19472.70   1018.75 o 
  -3   5  20    47716.89    47652.52   2222.45 o 
  -1   5  20     1673.93     1796.23    247.09 o 
   1   5  20      308.67      296.33    192.02 o 
   3   5  20     2613.74     2343.65    336.78 o 
   5   5  20     7972.14     7688.85    703.65 o 
   7   5  20    18066.11    18320.25    933.70 o 
   9   5  20    26396.21    24024.81    997.45 o 
 -30   6  20      581.94      665.86    221.06 o 
 -28   6  20      912.25     1026.37    238.36 o 
 -26   6  20     6389.61     6707.33    514.13 o 
 -24   6  20     8837.65     9225.78    361.12 o 
 -22   6  20    18729.12    17554.36    487.04 o 
 -20   6  20    13010.76    12507.52    395.69 o 
 -18   6  20     4182.74     4548.96    247.09 o 
 -16   6  20    15460.77    16203.74    437.52 o 
 -14   6  20    10982.63    10855.48    354.95 o 
 -12   6  20     1152.48     1638.41    206.67 o 
 -10   6  20     2339.10     2616.25    168.54 o 
  -8   6  20    22240.91    21254.21    430.05 o 
  -6   6  20     5644.26     4930.36    323.20 o 
  -4   6  20    28684.80    26219.62   1032.71 o 
  -2   6  20    31269.03    30126.51   1116.18 o 
   0   6  20    13998.08    12859.49    545.04 o 
   2   6  20      227.46      286.42    200.29 o 
   4   6  20     9599.61     9448.09    506.81 o 
   6   6  20     4513.86     5041.80    835.21 o 
   8   6  20      559.78     1209.17    284.17 o 
 -29   7  20      259.02      114.71    199.33 o 
 -27   7  20     2331.01     2061.64    286.67 o 
 -25   7  20    14958.88    15495.94    589.27 o 
 -23   7  20     2964.79     3622.35    256.87 o 
 -21   7  20     5634.00     6289.87    303.31 o 
 -19   7  20    49523.07    45396.09   1099.21 o 
 -17   7  20    50735.02    46249.16    888.05 o 
 -15   7  20    10851.82    11349.78    470.35 o 
 -13   7  20     1016.71     1049.38    159.43 o 
 -11   7  20     5289.66     4828.93    214.13 o 
  -9   7  20     1144.34     1169.08    197.36 o 
  -7   7  20    14326.15    14039.58    428.76 o 
  -5   7  20     9164.48     7969.85    419.29 o 
  -3   7  20     3147.43     3132.20    674.17 o 
  -1   7  20    10481.67    10061.72    538.30 o 
   1   7  20    49697.97    45504.66   2295.44 o 
   3   7  20    11956.46    10695.83    541.11 o 
   5   7  20     9200.99     8523.76    500.51 o 
   7   7  20       65.88      330.42    219.60 o 
 -26   8  20    23607.16    23545.26    785.36 o 
 -24   8  20    13186.01    12785.24    675.38 o 
 -22   8  20     1399.59     1038.35    176.67 o 
 -20   8  20      201.02      494.09    146.73 o 
 -18   8  20     1173.86     1535.14    185.49 o 
 -16   8  20    11837.00    14166.54    440.59 o 
 -14   8  20    11005.18    10220.63    370.33 o 
 -12   8  20     4691.15     4546.37    268.75 o 
 -10   8  20    19924.00    17100.07   1579.08 o 
  -8   8  20    43982.52    44447.22   1250.98 o 
  -6   8  20    23778.95    22865.56    732.32 o 
  -4   8  20     3180.13     3405.10    370.88 o 
  -2   8  20      707.12      649.40    217.61 o 
   0   8  20     3085.10     3216.16    522.26 o 
   2   8  20     8105.22     8647.05    796.53 o 
   4   8  20    16527.38    15960.41    687.38 o 
 -25   9  20    11573.06    11254.82    549.60 o 
 -23   9  20    14847.09    15317.10    622.53 o 
 -21   9  20      981.61      719.45    223.30 o 
 -19   9  20       26.21     -159.47    117.27 o 
 -17   9  20       62.46      -29.56    119.90 o 
 -15   9  20     2830.22     3219.72    250.68 o 
 -13   9  20    14581.96    13571.98    443.79 o 
 -11   9  20    15077.74    15926.34    650.00 o 
  -9   9  20     3053.00     2608.86    284.36 o 
  -7   9  20     1480.80     1960.97    334.26 o 
  -5   9  20     4006.51     3451.55    388.75 o 
  -3   9  20      617.18      494.00    323.97 o 
  -1   9  20        6.46       63.30    247.36 o 
   1   9  20      472.83      546.58    227.83 o 
   3   9  20      733.48     1361.97    287.25 o 
 -20  10  20    27400.50    29056.27    900.81 o 
 -18  10  20     4073.65     4673.97    640.83 o 
 -16  10  20     2510.32     2743.49    245.54 o 
 -14  10  20     7406.51     6488.21    383.14 o 
 -12  10  20     4863.03     5864.21    401.73 o 
 -10  10  20      441.11      788.12    210.72 o 
  -8  10  20     3411.71     3024.41    325.49 o 
  -6  10  20    14018.96    14486.33    618.75 o 
  -4  10  20    26178.89    24962.66    832.78 o 
  -2  10  20    19906.60    17607.28    704.42 o 
   0  10  20     9183.37     9699.79    541.28 o 
 -15  11  20        9.17      148.52    156.09 o 
 -13  11  20     1528.11     1721.47    273.53 o 
 -11  11  20     2283.47     1909.36    286.62 o 
  -9  11  20     1918.47     2241.33    480.38 o 
  -7  11  20     1767.79     1580.11    283.86 o 
 -33   1  21     1236.40     1535.23    203.70 o 
 -31   1  21     2731.35     3032.10    241.47 o 
 -29   1  21    12901.52    12283.57    349.71 o 
 -27   1  21    14994.38    14514.87    369.49 o 
 -25   1  21    30750.15    31109.59    550.32 o 
 -23   1  21    20997.70    20717.23    379.25 o 
 -21   1  21    16899.01    17209.33    299.28 o 
 -19   1  21    14006.97    14847.27    263.83 o 
 -17   1  21     9167.25     8894.77    222.95 o 
 -15   1  21      863.22     1148.96     81.30 o 
 -13   1  21      173.38      206.04     62.31 o 
 -11   1  21    22969.02    21591.74    377.04 o 
  -9   1  21     9595.91     9377.91    276.20 o 
  -7   1  21    13138.17    12865.38    325.36 o 
  -5   1  21    27989.57    26634.95    456.21 o 
  -3   1  21    29327.11    28343.45    588.26 o 
  -1   1  21    33317.48    31751.84    639.88 o 
   1   1  21    17456.79    18123.79    542.01 o 
   3   1  21     3367.17     3862.68    212.65 o 
   5   1  21      755.00     1664.08    203.27 o 
   7   1  21     2223.58     2152.69    227.90 o 
   9   1  21     5736.07     6251.71    463.03 o 
  11   1  21     8028.65     8451.19    525.78 o 
 -32   2  21     8005.56     8999.38    372.23 o 
 -30   2  21    11622.60    10693.09    337.63 o 
 -28   2  21    17534.97    18987.26    441.23 o 
 -26   2  21    25806.95    23207.89    472.70 o 
 -24   2  21      264.60      271.51    100.62 o 
 -22   2  21     3672.19     3976.93    186.74 o 
 -20   2  21     1025.73      845.40    105.26 o 
 -18   2  21    11888.30    12405.12    261.68 o 
 -16   2  21    16853.10    16572.68    446.86 o 
 -14   2  21    42342.32    41281.76    634.95 o 
 -12   2  21    31426.04    31659.37    454.70 o 
 -10   2  21     8400.96     8481.75    210.62 o 
  -8   2  21     6204.43     6345.35    213.95 o 
  -6   2  21     3126.03     3441.62    169.81 o 
  -4   2  21     3445.19     3792.57    248.21 o 
  -2   2  21     1776.04     1522.40    163.38 o 
   0   2  21     1286.29     1592.91    170.94 o 
   2   2  21       44.39      453.14    188.88 o 
   4   2  21     3423.36     3775.72    266.47 o 
   6   2  21     2468.47     2670.54    250.54 o 
   8   2  21     3451.76     3699.09    289.24 o 
  10   2  21      571.83      565.81    344.40 o 
 -33   3  21      683.08     1055.70    167.02 o 
 -31   3  21     1827.17     1618.06    174.07 o 
 -29   3  21     5351.48     5466.12    251.01 o 
 -27   3  21     6996.71     5877.36    248.29 o 
 -25   3  21     5466.71     5352.19    224.50 o 
 -23   3  21    20263.86    21035.18    426.60 o 
 -21   3  21    37952.96    34420.13    562.54 o 
 -19   3  21     9192.73     9271.35    308.23 o 
 -17   3  21    24168.63    26240.29    477.51 o 
 -15   3  21     4067.40     4239.11    166.66 o 
 -13   3  21      193.27      223.38     77.03 o 
 -11   3  21      814.69      829.72    110.95 o 
  -9   3  21    25357.57    26137.70    493.50 o 
  -7   3  21    16483.53    18302.04    665.66 o 
  -5   3  21    12231.26    12585.67    370.41 o 
  -3   3  21     6235.67     6516.35    513.61 o 
  -1   3  21      831.08      849.12    141.41 o 
   1   3  21     1031.87     1218.12    386.75 o 
   3   3  21     8606.33     9260.29    455.37 o 
   5   3  21     1325.37     1730.18    580.62 o 
   7   3  21      461.95      317.75    168.83 o 
   9   3  21        1.91      228.85    191.28 o 
 -32   4  21     3674.46     3783.89    242.33 o 
 -30   4  21     4370.21     5089.33    257.15 o 
 -28   4  21     1164.83      818.28    135.81 o 
 -26   4  21     8455.75     8199.95    280.14 o 
 -24   4  21     7267.64     6903.55    303.38 o 
 -22   4  21        8.54      257.34    116.59 o 
 -20   4  21    22078.02    20540.21    496.57 o 
 -18   4  21    17708.65    17079.80    438.45 o 
 -16   4  21    42453.66    41815.78    654.87 o 
 -14   4  21     7551.46     7269.85    212.49 o 
 -12   4  21     6006.94     6500.03    203.61 o 
 -10   4  21    30039.44    31185.72    471.80 o 
  -8   4  21    23851.08    23397.92    447.72 o 
  -6   4  21     7542.54     7584.26    487.39 o 
  -4   4  21     7100.60     7458.82    581.11 o 
  -2   4  21     1175.13     1454.26    227.46 o 
   0   4  21    10521.55    10633.68    479.06 o 
   2   4  21     5403.71     4804.48    493.06 o 
   4   4  21    21886.15    22039.99    881.77 o 
   6   4  21     8878.66     8315.14    646.16 o 
   8   4  21     2250.71     2724.14    266.12 o 
  10   4  21    17609.01    16128.68    549.83 o 
 -31   5  21      721.79     1111.68    259.00 o 
 -29   5  21     1273.63     2134.89    228.47 o 
 -27   5  21     3715.36     3695.76    263.76 o 
 -25   5  21       74.27       65.74    114.41 o 
 -23   5  21     2287.90     2170.65    203.77 o 
 -21   5  21      659.40      856.80    150.33 o 
 -19   5  21     5416.46     5045.39    250.51 o 
 -17   5  21      279.31      149.39    114.44 o 
 -15   5  21     3005.19     3329.96    215.13 o 
 -13   5  21     2469.54     2678.59    153.95 o 
 -11   5  21       72.35      212.87    163.64 o 
  -9   5  21     6834.05     7913.42    328.35 o 
  -7   5  21    10900.20     9659.80    394.26 o 
  -5   5  21     3072.67     2925.24    287.61 o 
  -3   5  21     2038.68     2056.78    260.42 o 
  -1   5  21     6137.13     6168.44    690.44 o 
   1   5  21      524.57      545.53    195.32 o 
   3   5  21     3690.45     3670.46    690.21 o 
   5   5  21       64.49       58.70    184.24 o 
   7   5  21      119.47      394.31    217.39 o 
   9   5  21     2454.03     2837.25    286.98 o 
 -30   6  21    20704.44    20582.15    734.67 o 
 -28   6  21     1940.40     1928.37    287.34 o 
 -26   6  21        3.36      155.55    144.56 o 
 -24   6  21    11610.58    10220.75    379.10 o 
 -22   6  21    12579.10    11536.81    395.14 o 
 -20   6  21     2134.51     2847.41    219.46 o 
 -18   6  21      427.25      301.34    122.13 o 
 -16   6  21     7967.06     8485.07    320.04 o 
 -14   6  21    28520.41    27457.88    598.55 o 
 -12   6  21    50506.91    50926.98    946.40 o 
 -10   6  21    29841.70    28044.14    758.90 o 
  -8   6  21     5148.10     5330.08    258.47 o 
  -6   6  21      118.31      352.16    170.34 o 
  -4   6  21     4712.10     4790.78    349.29 o 
  -2   6  21     1721.84     1635.10    250.52 o 
   0   6  21     3439.54     4426.63    412.38 o 
   2   6  21    11351.72    11166.49    536.37 o 
   4   6  21    18657.21    17385.12    688.15 o 
   6   6  21    27128.67    25310.93   1879.11 o 
 -29   7  21        4.77     -238.66    179.24 o 
 -27   7  21      191.45      402.87    199.10 o 
 -25   7  21     2728.61     3219.25    257.48 o 
 -23   7  21    16688.21    18000.10    516.98 o 
 -21   7  21    39030.58    36904.10    772.81 o 
 -19   7  21    26253.95    25742.73    612.33 o 
 -17   7  21     8222.85     9101.38    509.70 o 
 -15   7  21     2815.69     2515.48    207.76 o 
 -13   7  21     2079.63     2491.12    207.72 o 
 -11   7  21      460.60      421.64    113.04 o 
  -9   7  21      606.57      711.87    152.09 o 
  -7   7  21       45.35      497.62    142.49 o 
  -5   7  21     3934.51     3599.77    323.28 o 
  -3   7  21    17691.92    16055.44    790.47 o 
  -1   7  21     4047.30     4856.86    388.49 o 
   1   7  21     6370.42     5775.39    862.54 o 
   3   7  21      575.54     1182.17    268.45 o 
   5   7  21     1586.38     2385.29    336.11 o 
 -26   8  21    12729.01    13926.44    595.26 o 
 -24   8  21     2283.90     1938.63    279.00 o 
 -22   8  21     2408.66     2926.58    250.86 o 
 -20   8  21     7798.97     7378.10    333.04 o 
 -18   8  21    37217.21    34390.10    765.71 o 
 -16   8  21    30310.38    28076.43    651.21 o 
 -14   8  21    26811.09    24583.70    596.26 o 
 -12   8  21     1390.34     1444.21    190.87 o 
 -10   8  21       15.23      389.09    180.82 o 
  -8   8  21     5757.05     5966.11    500.54 o 
  -6   8  21     1765.16     1873.70    261.72 o 
  -4   8  21      594.71      569.72    202.66 o 
  -2   8  21     5166.98     4667.24    391.17 o 
   0   8  21    13621.78    13892.35   1139.73 o 
   2   8  21    16655.31    16296.68   2206.20 o 
   4   8  21     7100.99     7226.33    709.96 o 
 -23   9  21      376.82      -26.02    215.14 o 
 -21   9  21     1236.79     1238.90    197.64 o 
 -19   9  21      836.01     1203.68    295.27 o 
 -17   9  21    10402.74     9876.25    387.77 o 
 -15   9  21    22237.53    21616.80    575.31 o 
 -13   9  21     5934.24     6318.16    319.83 o 
 -11   9  21      161.30      268.26    334.78 o 
  -9   9  21     8824.21     7754.01    421.77 o 
  -7   9  21    16197.47    15414.12    717.85 o 
  -5   9  21     9297.84     8569.06    465.56 o 
  -3   9  21     1258.85     1357.68    260.83 o 
  -1   9  21     4827.72     5001.56    421.20 o 
   1   9  21     8979.00     8023.12   1182.89 o 
 -20  10  21      558.55     1601.58    272.47 o 
 -18  10  21     3560.76     4299.83    302.62 o 
 -16  10  21      392.04      279.76    153.14 o 
 -14  10  21     3907.79     3274.31    264.58 o 
 -12  10  21     7387.37     7514.05    437.89 o 
 -10  10  21     8238.34     8345.65    966.41 o 
  -8  10  21       14.32     -235.58    157.06 o 
  -6  10  21     5785.20     6428.12    413.97 o 
  -4  10  21     3143.25     3058.41    344.14 o 
  -2  10  21      401.36      668.69    235.25 o 
 -34   0  22      164.21      -31.46    167.19 o 
 -32   0  22       18.62      -19.47    152.68 o 
 -30   0  22        4.72       12.75    142.29 o 
 -28   0  22     5733.92     5514.75    340.32 o 
 -26   0  22     6562.92     7030.35    296.51 o 
 -24   0  22   109945.91   104079.33   1508.83 o 
 -22   0  22   137570.66   136689.84   1863.96 o 
 -20   0  22   198768.00   188821.92   3130.48 o 
 -18   0  22    70737.13    67975.49   1037.47 o 
 -16   0  22      307.13      320.96     86.07 o 
 -14   0  22    11645.05    11158.54    379.54 o 
 -12   0  22     4522.08     4228.83    239.38 o 
 -10   0  22     1190.34     1404.67    271.67 o 
  -8   0  22     3209.06     3630.84    376.00 o 
  -6   0  22    19068.08    18165.36    772.50 o 
  -4   0  22    79712.54    75000.12   2008.33 o 
  -2   0  22   141918.86   136865.66   2392.70 o 
   0   0  22    73255.14    67801.79   2024.26 o 
   2   0  22    29318.01    26876.46    752.92 o 
   4   0  22     2370.54     2702.14    283.69 o 
   6   0  22        7.82      -22.63    260.00 o 
   8   0  22     3193.90     3940.92    573.53 o 
  10   0  22      663.56     1030.99    423.36 o 
 -33   1  22     3471.43     3889.83    273.17 o 
 -31   1  22    17645.90    16078.44    485.74 o 
 -29   1  22     4519.42     4740.62    234.17 o 
 -27   1  22     1011.20     1020.72    137.91 o 
 -25   1  22    19223.40    20085.25    385.91 o 
 -23   1  22    19540.67    19407.99    367.46 o 
 -21   1  22        5.22       -4.99     66.70 o 
 -19   1  22    45592.77    43985.58    528.89 o 
 -17   1  22    37265.63    37702.57    460.25 o 
 -15   1  22    12629.10    11813.59    280.10 o 
 -13   1  22    23099.65    24024.67    416.43 o 
 -11   1  22    48658.60    48061.08    666.16 o 
  -9   1  22     6230.60     5548.08    217.53 o 
  -7   1  22     3822.41     3697.91    256.03 o 
  -5   1  22     8205.61     8197.69    317.96 o 
  -3   1  22     4925.17     5605.60    259.14 o 
  -1   1  22    21092.69    21015.87    507.21 o 
   1   1  22    14464.20    14060.11    366.91 o 
   3   1  22     1286.78     1354.10    153.66 o 
   5   1  22     3069.53     3134.25    319.39 o 
   7   1  22    19115.34    19330.84    564.78 o 
   9   1  22    15820.99    15410.81    677.71 o 
 -32   2  22     6112.57     7237.92    337.14 o 
 -30   2  22    10005.40    10329.67    330.78 o 
 -28   2  22    35973.71    33990.16    614.61 o 
 -26   2  22    30698.32    28444.66    533.72 o 
 -24   2  22     2413.28     2238.76    161.01 o 
 -22   2  22      173.52      242.83     86.32 o 
 -20   2  22     2767.07     2951.15    147.07 o 
 -18   2  22    27240.97    25941.41    470.93 o 
 -16   2  22    68518.85    66532.56    894.80 o 
 -14   2  22    75224.62    71956.74    937.64 o 
 -12   2  22       15.09       21.04     66.50 o 
 -10   2  22     9367.62     9406.51    258.87 o 
  -8   2  22    57617.47    55992.39    792.67 o 
  -6   2  22    52538.26    50129.41    731.34 o 
  -4   2  22      330.97      305.57    122.51 o 
  -2   2  22     4346.92     5064.77    253.87 o 
   0   2  22    12037.36    12276.68    383.49 o 
   2   2  22    23904.52    22253.19    705.69 o 
   4   2  22    55465.93    54682.67   1478.69 o 
   6   2  22     3943.86     4781.05    322.98 o 
   8   2  22      392.93      618.28    192.86 o 
 -33   3  22      470.41      340.66    139.73 o 
 -31   3  22     1997.23     1705.78    177.35 o 
 -29   3  22       81.01      -69.60    102.51 o 
 -27   3  22    25860.70    24309.41    501.39 o 
 -25   3  22    28068.54    26655.74    510.63 o 
 -23   3  22    20327.98    19646.45    595.53 o 
 -21   3  22      889.17      829.70    139.06 o 
 -19   3  22    49943.54    47990.51    730.18 o 
 -17   3  22    27934.32    28268.21    504.27 o 
 -15   3  22      341.24      444.08     93.23 o 
 -13   3  22     5321.90     4676.74    222.61 o 
 -11   3  22      337.54      307.05     83.91 o 
  -9   3  22     4367.53     4727.77    216.26 o 
  -7   3  22    53416.14    51154.55    754.18 o 
  -5   3  22    58223.55    57046.23   1082.91 o 
  -3   3  22     9869.19     9986.54    340.08 o 
  -1   3  22     2236.04     2655.67    290.85 o 
   1   3  22    18171.06    17765.08    631.50 o 
   3   3  22    10569.54     9984.52    486.23 o 
   5   3  22     1790.68     1448.79    214.11 o 
   7   3  22      269.79      271.22    166.58 o 
   9   3  22        5.35     -178.46    151.19 o 
 -32   4  22      614.26      623.95    153.58 o 
 -30   4  22     2896.74     3452.14    268.92 o 
 -28   4  22    18346.23    18695.83    527.35 o 
 -26   4  22     9382.63     9209.66    361.19 o 
 -24   4  22     1449.25     1369.52    179.67 o 
 -22   4  22    16482.35    15911.73    443.55 o 
 -20   4  22     7889.61     8174.58    309.97 o 
 -18   4  22       10.93       83.49     99.60 o 
 -16   4  22     3886.86     4172.38    195.07 o 
 -14   4  22     7333.08     7436.77    220.16 o 
 -12   4  22     6572.42     6217.04    222.10 o 
 -10   4  22    32820.52    30988.94    574.01 o 
  -8   4  22    19563.45    18880.05    401.78 o 
  -6   4  22        4.59      103.62    113.80 o 
  -4   4  22    22360.08    23089.32    544.78 o 
  -2   4  22    32684.87    30984.07    867.73 o 
   0   4  22     8239.20     8177.27    435.26 o 
   2   4  22       26.98     -138.33    189.44 o 
   4   4  22     6161.96     5487.92    395.71 o 
   6   4  22     5773.48     6082.45    471.67 o 
   8   4  22      342.32      168.70    174.65 o 
 -31   5  22    51658.75    52422.95   1265.06 o 
 -29   5  22    66759.02    68241.84   1210.10 o 
 -27   5  22    11590.72    12113.83    423.04 o 
 -25   5  22     2265.30     2329.71    219.94 o 
 -23   5  22      356.80      181.81    126.79 o 
 -21   5  22     1134.05     1351.34    176.88 o 
 -19   5  22       94.31      135.71    136.61 o 
 -17   5  22      862.79      750.52    143.91 o 
 -15   5  22   108385.34   105282.13   1329.36 o 
 -13   5  22    88968.47    86663.23   1019.93 o 
 -11   5  22   102402.02    95793.34   1217.96 o 
  -9   5  22    43816.71    42044.03    677.18 o 
  -7   5  22       68.96       49.63     94.69 o 
  -5   5  22     2354.48     2472.24    279.95 o 
  -3   5  22     1489.61     1252.92    239.25 o 
  -1   5  22      264.88      343.73    238.42 o 
   1   5  22     5651.92     5313.34    393.30 o 
   3   5  22       21.73     -231.02    154.01 o 
   5   5  22     7525.14     6951.66    777.41 o 
   7   5  22    34491.25    31475.14   1427.45 o 
 -30   6  22     3858.36     4374.07    386.38 o 
 -28   6  22     3114.88     3164.63    276.84 o 
 -26   6  22     3553.58     4190.92    286.79 o 
 -24   6  22      344.05      352.75    192.61 o 
 -22   6  22    25565.28    26102.56    621.27 o 
 -20   6  22     4534.08     4583.29    263.74 o 
 -18   6  22     2120.10     2497.34    345.72 o 
 -16   6  22    12103.98    11306.25    373.58 o 
 -14   6  22     8213.99     8874.03    305.29 o 
 -12   6  22      744.13      975.52    117.72 o 
 -10   6  22    22366.18    22733.47    811.86 o 
  -8   6  22    15372.10    14705.89    441.79 o 
  -6   6  22      293.30      226.76    265.84 o 
  -4   6  22    10043.76     8830.29    523.43 o 
  -2   6  22    37980.65    36441.00   2729.88 o 
   0   6  22    12713.49    12105.13    561.22 o 
   2   6  22      128.80     -100.74    179.83 o 
   4   6  22     2785.10     2791.73    346.73 o 
   6   6  22     2929.32     2954.70    367.50 o 
 -27   7  22    22317.51    21803.09    744.32 o 
 -25   7  22    28580.60    27144.75    675.52 o 
 -23   7  22    11514.73    10458.69    522.11 o 
 -21   7  22     2638.80     2923.22    238.02 o 
 -19   7  22    19814.01    20045.48    537.43 o 
 -17   7  22    63168.58    58779.83   1033.51 o 
 -15   7  22    14044.25    13433.81    419.84 o 
 -13   7  22     4488.57     4730.05    223.80 o 
 -11   7  22    12518.27    12120.77    403.72 o 
  -9   7  22     8048.17     8253.72    343.04 o 
  -7   7  22    29751.37    28691.95    669.72 o 
  -5   7  22    34983.50    33009.57   1694.39 o 
  -3   7  22     1414.02     1458.72    256.15 o 
  -1   7  22     3666.18     3142.70    344.45 o 
   1   7  22    18959.97    18036.42    713.03 o 
   3   7  22    27968.52    27317.64    911.78 o 
 -26   8  22     2332.57     2719.73    323.42 o 
 -24   8  22      353.88      628.11    174.93 o 
 -22   8  22     2548.20     2954.95    252.39 o 
 -20   8  22     4393.59     3842.46    268.50 o 
 -18   8  22     9132.91     9346.93    372.40 o 
 -16   8  22    22837.96    20633.79    550.55 o 
 -14   8  22    21462.35    21200.86    555.10 o 
 -12   8  22     4313.27     3724.08    318.56 o 
 -10   8  22    12771.66    11172.46    635.76 o 
  -8   8  22    10525.85    10781.99    401.75 o 
  -6   8  22     4294.10     4880.08    382.04 o 
  -4   8  22      458.24      478.67    197.99 o 
  -2   8  22      573.54      612.84    232.44 o 
   0   8  22      461.75      340.66    379.11 o 
   2   8  22    15655.05    17159.84    726.14 o 
 -23   9  22      542.38      375.65    206.88 o 
 -21   9  22     3904.68     3045.36    311.30 o 
 -19   9  22     5009.59     4906.23    306.35 o 
 -17   9  22     7512.18     7918.84    401.15 o 
 -15   9  22      247.67      563.87    165.00 o 
 -13   9  22    10606.28     9709.58    477.75 o 
 -11   9  22    16519.09    15064.73    595.03 o 
  -9   9  22     1879.88     2430.35    301.29 o 
  -7   9  22        4.98      367.03    153.67 o 
  -5   9  22     6508.48     6106.66    433.06 o 
  -3   9  22      263.07      224.04    189.25 o 
  -1   9  22     1237.43     1749.33    338.69 o 
 -18  10  22     4940.00     5003.44    322.04 o 
 -16  10  22      922.60      677.84    203.87 o 
 -14  10  22       28.94      126.89    180.38 o 
 -12  10  22      861.66      990.97    237.82 o 
 -10  10  22      517.79      345.89    195.69 o 
  -8  10  22      394.09      213.69    197.36 o 
  -6  10  22     6306.54     6931.10    455.58 o 
 -33   1  23     2140.85     2815.78    340.99 o 
 -31   1  23     1368.14     1740.10    201.35 o 
 -29   1  23      227.89       94.23     95.25 o 
 -27   1  23     1200.68     1044.82    128.08 o 
 -25   1  23     2289.75     2369.50    152.92 o 
 -23   1  23     7148.14     6955.26    217.97 o 
 -21   1  23    19076.38    19229.32    320.23 o 
 -19   1  23    34842.41    33835.68    442.25 o 
 -17   1  23    32424.85    31547.08    524.81 o 
 -15   1  23    41810.33    40196.87    636.55 o 
 -13   1  23    20914.88    20278.32    378.51 o 
 -11   1  23    21401.91    21187.15    459.37 o 
  -9   1  23       47.95      101.47    120.86 o 
  -7   1  23      388.70      406.79    126.60 o 
  -5   1  23    20785.46    18842.49    476.09 o 
  -3   1  23    38809.41    35900.25    712.58 o 
  -1   1  23    33635.50    32159.43    671.34 o 
   1   1  23    32555.78    32534.66    608.63 o 
   3   1  23    14098.67    14416.61    562.81 o 
   5   1  23     8376.05     8471.79    374.26 o 
   7   1  23      475.20      839.47    269.99 o 
 -32   2  23     7778.38     7839.56    303.90 o 
 -30   2  23    22563.75    23557.44    509.07 o 
 -28   2  23     6391.30     6514.10    257.72 o 
 -26   2  23     6313.88     5407.53    232.57 o 
 -24   2  23       21.31      129.00     88.15 o 
 -22   2  23      879.96     1204.16    140.53 o 
 -20   2  23      261.56      157.98     91.26 o 
 -18   2  23     4648.07     4454.81    200.26 o 
 -16   2  23    11597.09    11707.57    337.69 o 
 -14   2  23    17565.88    16514.15    350.03 o 
 -12   2  23     7658.60     7646.59    207.05 o 
 -10   2  23     6899.05     6692.17    259.42 o 
  -8   2  23     1065.52     1140.54    124.36 o 
  -6   2  23     1787.30     1787.83    180.37 o 
  -4   2  23      168.38      276.35    117.92 o 
  -2   2  23       16.33       17.63    110.61 o 
   0   2  23      104.78      319.67    177.51 o 
   2   2  23      123.07      421.65    191.75 o 
   4   2  23      903.06     1493.30    212.29 o 
   6   2  23     4812.79     5324.27    472.91 o 
   8   2  23     2353.52     2866.48    370.20 o 
 -31   3  23       18.02     -158.16    105.44 o 
 -29   3  23       65.33      -18.38    154.61 o 
 -27   3  23    11891.41    12539.52    417.43 o 
 -25   3  23    10208.17    10581.46    376.44 o 
 -23   3  23    16451.07    15291.63    434.98 o 
 -21   3  23    16781.00    15412.73    371.46 o 
 -19   3  23     3507.87     3914.16    197.21 o 
 -17   3  23    11217.92    10839.48    434.31 o 
 -15   3  23    10250.07     9369.51    252.37 o 
 -13   3  23      627.61      831.97    119.33 o 
 -11   3  23      733.02      885.87    104.86 o 
  -9   3  23    25691.55    25238.91    474.76 o 
  -7   3  23     7396.84     7581.42    252.17 o 
  -5   3  23     2896.14     3340.63    363.91 o 
  -3   3  23     2798.97     3232.78    225.82 o 
  -1   3  23     2910.11     3533.16    335.78 o 
   1   3  23     9446.14     8677.48    454.91 o 
   3   3  23     2224.52     3624.15    959.41 o 
   5   3  23    11097.49    11073.52    440.04 o 
   7   3  23     1835.43     2177.48    259.98 o 
 -32   4  23     2429.03     2391.26    255.50 o 
 -30   4  23     6230.22     6733.90    378.91 o 
 -28   4  23     5361.71     6202.40    315.54 o 
 -26   4  23    29721.98    28014.90    652.51 o 
 -24   4  23    22373.10    22755.93    565.38 o 
 -22   4  23     5247.62     4916.64    255.43 o 
 -20   4  23      172.30      388.25    123.25 o 
 -18   4  23     9940.80     9802.03    289.82 o 
 -16   4  23       27.36       -9.75     99.24 o 
 -14   4  23     4359.36     4588.22    185.76 o 
 -12   4  23     5873.05     5712.09    215.91 o 
 -10   4  23    13046.22    12888.26    437.81 o 
  -8   4  23    41468.68    39743.67    653.43 o 
  -6   4  23    42836.02    43306.98    710.78 o 
  -4   4  23    10460.41    10390.84   1132.56 o 
  -2   4  23     8244.86     8067.67    439.98 o 
   0   4  23      735.61      896.87    219.70 o 
   2   4  23     7006.76     6738.53    424.97 o 
   4   4  23     1420.49     1873.71    287.88 o 
   6   4  23     4536.95     4693.73    328.46 o 
 -31   5  23      364.26     1034.03    207.22 o 
 -29   5  23      649.96     1512.34    211.44 o 
 -27   5  23       50.65      232.23    142.03 o 
 -25   5  23       44.73      134.58    131.51 o 
 -23   5  23     2940.47     2868.91    270.67 o 
 -21   5  23     6366.23     5838.95    281.27 o 
 -19   5  23      793.25      635.89    143.10 o 
 -17   5  23      147.95       19.99     96.66 o 
 -15   5  23     5832.41     6408.29    315.06 o 
 -13   5  23    11604.86    11762.34    286.04 o 
 -11   5  23       26.13      287.54    111.63 o 
  -9   5  23      157.11      335.70    112.18 o 
  -7   5  23      931.29      882.46    131.80 o 
  -5   5  23      201.24       61.55    163.77 o 
  -3   5  23     8842.61     9302.68    478.28 o 
  -1   5  23     1470.12     2075.87    279.29 o 
   1   5  23       29.09      247.79    195.34 o 
   3   5  23      267.31      242.30    210.73 o 
   5   5  23     2213.02     2250.25    326.96 o 
 -28   6  23    14063.57    13939.64    482.12 o 
 -26   6  23     3525.48     4131.36    283.82 o 
 -24   6  23     6258.77     5797.30    305.64 o 
 -22   6  23     1269.88     1792.31    202.92 o 
 -20   6  23     8250.37     7995.09    334.78 o 
 -18   6  23    11412.72    11439.27    671.55 o 
 -16   6  23      632.20      465.56    122.74 o 
 -14   6  23    21337.84    19567.09    429.15 o 
 -12   6  23    17694.85    16989.08    426.17 o 
 -10   6  23    44984.79    42989.26    924.35 o 
  -8   6  23    22660.50    20713.51    539.72 o 
  -6   6  23     5505.66     5774.73    380.58 o 
  -4   6  23     9469.07     9796.37    498.42 o 
  -2   6  23     4630.53     5322.92    404.78 o 
   0   6  23     3482.89     3704.96    364.64 o 
   2   6  23     3758.79     4516.88    411.61 o 
   4   6  23     2207.68     1910.02    487.43 o 
 -27   7  23      132.86      213.62    164.35 o 
 -25   7  23     2823.70     4016.63    292.50 o 
 -23   7  23    17089.30    16719.04    576.31 o 
 -21   7  23    25529.08    22920.12    650.13 o 
 -19   7  23     9430.08     9174.09    363.18 o 
 -17   7  23     1491.21     1855.76    197.92 o 
 -15   7  23      494.43      482.22    124.92 o 
 -13   7  23     9665.63     9277.58    300.75 o 
 -11   7  23      334.43      635.14    185.24 o 
  -9   7  23       15.55      -46.17    117.19 o 
  -7   7  23        1.31      338.82    143.17 o 
  -5   7  23      391.66      744.24    215.45 o 
  -3   7  23    11585.90    11083.61    787.96 o 
  -1   7  23     6377.58     5442.82    434.36 o 
   1   7  23     1137.65      863.17    261.44 o 
   3   7  23      902.59     1070.48    280.66 o 
 -24   8  23    13460.16    13727.22    481.24 o 
 -22   8  23      171.99      426.80    162.21 o 
 -20   8  23        3.67     -142.73    124.87 o 
 -18   8  23    30137.18    26985.93    763.83 o 
 -16   8  23    17187.72    17215.78    506.31 o 
 -14   8  23     3568.08     3963.04    268.09 o 
 -12   8  23     2550.01     2053.46    270.59 o 
 -10   8  23      107.40      -44.84    234.26 o 
  -8   8  23     1306.21     1455.13    205.27 o 
  -6   8  23    15826.05    16222.55    857.72 o 
  -4   8  23     2659.08     2309.21    303.74 o 
  -2   8  23     1186.17     1078.71    258.81 o 
   0   8  23      588.33      582.59    244.22 o 
 -21   9  23        1.98      195.19    156.67 o 
 -19   9  23     9749.69     9924.41    406.07 o 
 -17   9  23    19597.87    20584.27    744.86 o 
 -15   9  23    19596.87    17692.40    535.52 o 
 -13   9  23    10486.98     9938.71    576.37 o 
 -11   9  23      626.44     1261.56    249.84 o 
  -9   9  23     6093.70     6166.59    409.27 o 
  -7   9  23    13033.91    11063.38   1244.00 o 
  -5   9  23     3178.70     3508.25    362.68 o 
  -3   9  23     1282.16     1414.37    280.04 o 
 -16  10  23      118.66      -44.16    150.83 o 
 -14  10  23     7488.15     7504.35    451.40 o 
 -12  10  23    14596.79    14567.85   1327.56 o 
 -10  10  23     1648.92     1589.15    278.97 o 
  -8  10  23      183.52      328.56    222.19 o 
 -32   0  24     3563.42     4508.21    363.29 o 
 -30   0  24    11593.28    10200.99    859.72 o 
 -28   0  24    11856.07     9962.72    449.71 o 
 -26   0  24      935.61      756.85    141.10 o 
 -24   0  24    33263.83    34684.06   1329.05 o 
 -22   0  24    60319.53    59848.90   1474.94 o 
 -20   0  24    52109.23    51356.64   1023.66 o 
 -18   0  24    21049.76    20596.23    613.76 o 
 -16   0  24      627.98      614.31    243.79 o 
 -14   0  24      586.75      767.30    246.28 o 
 -12   0  24      979.53      991.63    264.95 o 
 -10   0  24     1010.35     1194.42    283.02 o 
  -8   0  24    28224.93    29171.34   1067.33 o 
  -6   0  24     2095.19     1763.30    296.37 o 
  -4   0  24    10521.68     9625.02    424.20 o 
  -2   0  24    26259.38    24972.79    724.39 o 
   0   0  24    22675.39    22139.94    687.69 o 
   2   0  24        8.85      -18.27    163.49 o 
   4   0  24      730.47     1274.10    404.26 o 
   6   0  24       11.10       20.79    312.44 o 
 -33   1  24     1097.71      719.28    156.80 o 
 -31   1  24    21900.99    22796.63    516.82 o 
 -29   1  24     6560.42     6240.06    235.25 o 
 -27   1  24       15.02      -79.86     79.83 o 
 -25   1  24     5998.38     5490.27    203.81 o 
 -23   1  24     2318.52     2374.47    147.24 o 
 -21   1  24    14443.45    13791.84    340.17 o 
 -19   1  24    53332.31    52024.93    759.97 o 
 -17   1  24    27903.35    28389.74    492.78 o 
 -15   1  24        6.93      -61.05     74.72 o 
 -13   1  24    36364.50    36292.68    881.54 o 
 -11   1  24    45799.54    42305.95   1417.40 o 
  -9   1  24    22210.37    22656.29    709.98 o 
  -7   1  24        4.38      -49.02    147.70 o 
  -5   1  24     3913.85     4220.10    239.77 o 
  -3   1  24     1986.81     2138.79    193.83 o 
  -1   1  24     4504.42     4611.18    228.36 o 
   1   1  24    11966.30    12452.71    363.73 o 
   3   1  24     8719.71     8541.39    371.22 o 
   5   1  24     7402.43     6480.48    350.67 o 
   7   1  24    13761.90    13276.75    642.21 o 
 -32   2  24    12164.00    11383.88    486.24 o 
 -30   2  24     6500.40     6769.87    275.00 o 
 -28   2  24    19285.20    18192.99    427.91 o 
 -26   2  24     5223.78     5439.92    239.65 o 
 -24   2  24       28.60      -71.48     89.31 o 
 -22   2  24      798.92      717.56    122.84 o 
 -20   2  24       26.47      -92.84     79.87 o 
 -18   2  24    40825.14    38599.29    684.23 o 
 -16   2  24    73229.36    69670.88    843.72 o 
 -14   2  24    57013.11    56443.63    716.01 o 
 -12   2  24    11282.30    10947.22    288.11 o 
 -10   2  24     8924.59     8849.89    264.13 o 
  -8   2  24    19348.68    18484.79    505.73 o 
  -6   2  24     6370.12     5328.76    314.41 o 
  -4   2  24       41.09       73.69    189.80 o 
  -2   2  24     1661.27     2009.46    196.44 o 
   0   2  24      443.93      548.55    199.26 o 
   2   2  24    30773.93    30244.06    839.90 o 
   4   2  24    22034.17    21217.68    606.72 o 
   6   2  24     8612.37     9006.69    406.03 o 
 -31   3  24     1033.62     1067.57    293.86 o 
 -29   3  24       47.28      -37.45    136.26 o 
 -27   3  24    39291.86    38608.37    791.96 o 
 -25   3  24    70148.64    66790.96   1127.86 o 
 -23   3  24    53824.69    53692.97    829.54 o 
 -21   3  24     5054.27     5335.08    226.58 o 
 -19   3  24     9984.80    10048.77    291.84 o 
 -17   3  24     6825.47     5938.99    224.63 o 
 -15   3  24      178.15      208.03     84.77 o 
 -13   3  24     8462.55     8426.30    232.60 o 
 -11   3  24      295.55      226.90     99.38 o 
  -9   3  24    18217.58    16513.29    378.31 o 
  -7   3  24    90154.61    88640.59   1171.97 o 
  -5   3  24    83230.16    80026.88   1292.65 o 
  -3   3  24    13556.70    11639.90    511.73 o 
  -1   3  24        5.17      149.25    175.59 o 
   1   3  24     6174.74     6259.44    413.49 o 
   3   3  24     4905.21     5051.07    396.56 o 
   5   3  24     3781.59     4404.34    328.88 o 
 -30   4  24     8239.28     7617.01    359.14 o 
 -28   4  24    15268.44    15804.36    594.26 o 
 -26   4  24     4926.23     5346.64    297.77 o 
 -24   4  24     2685.47     3733.35    319.93 o 
 -22   4  24    25755.49    23888.03    571.16 o 
 -20   4  24    35542.93    34565.42    612.69 o 
 -18   4  24      503.70      729.48    176.35 o 
 -16   4  24     3415.10     3870.26    201.14 o 
 -14   4  24     1038.30     1178.42    118.67 o 
 -12   4  24    10710.10    10680.33    268.82 o 
 -10   4  24    49652.86    48187.73    753.86 o 
  -8   4  24    24968.40    23351.27    484.66 o 
  -6   4  24      394.39      489.02    121.93 o 
  -4   4  24    19662.75    18661.39   1652.07 o 
  -2   4  24    37653.14    35674.55   2589.22 o 
   0   4  24    10552.94     9742.48    659.65 o 
   2   4  24       94.21      134.99    191.10 o 
   4   4  24      118.95      181.89    202.79 o 
 -29   5  24    21352.25    20504.85    581.07 o 
 -27   5  24     9036.38    10473.22    400.54 o 
 -25   5  24     1816.80     2079.78    219.29 o 
 -23   5  24      231.70        7.66    129.46 o 
 -21   5  24     6137.62     6069.31    295.33 o 
 -19   5  24    14958.63    13963.25    367.78 o 
 -17   5  24     4901.85     4780.16    220.64 o 
 -15   5  24     5534.64     5239.98    254.12 o 
 -13   5  24    19165.54    18646.61    370.34 o 
 -11   5  24    42420.38    40979.77    682.77 o 
  -9   5  24     9232.03     8902.06    318.66 o 
  -7   5  24      549.16      636.60    185.09 o 
  -5   5  24     1028.12     1181.21    258.79 o 
  -3   5  24     3053.50     3317.58    342.68 o 
  -1   5  24    13079.69    11322.25   1315.62 o 
   1   5  24    23272.35    22709.65   1962.33 o 
   3   5  24     2961.00     2824.65    347.52 o 
 -28   6  24    14874.88    16367.83    523.64 o 
 -26   6  24     2358.70     2649.60    248.08 o 
 -24   6  24        9.26       87.71    131.12 o 
 -22   6  24    17243.13    16218.08    487.04 o 
 -20   6  24    22263.24    22648.85    573.41 o 
 -18   6  24     1908.04     2075.80    174.95 o 
 -16   6  24     1941.01     2447.32    184.47 o 
 -14   6  24      649.93      548.13    122.28 o 
 -12   6  24     1370.47     1661.22    339.91 o 
 -10   6  24    22919.67    22360.55    620.79 o 
  -8   6  24     9221.77     9571.06    372.32 o 
  -6   6  24       50.71     -175.97    151.78 o 
  -4   6  24    11565.42    11268.53    545.37 o 
  -2   6  24    24374.40    22308.20   1295.70 o 
   0   6  24     1214.39      846.57    250.13 o 
   2   6  24       53.13      -79.68    201.14 o 
 -27   7  24    18330.01    18148.96    568.19 o 
 -25   7  24    20407.13    20904.70    593.15 o 
 -23   7  24    12219.78    13384.53    776.70 o 
 -21   7  24      128.92      402.73    146.64 o 
 -19   7  24     9000.24     8352.13    351.77 o 
 -17   7  24     7083.73     6863.15    274.41 o 
 -15   7  24     2787.48     3208.99    205.87 o 
 -13   7  24        4.45       73.55    119.04 o 
 -11   7  24     1584.51     1978.73    259.21 o 
  -9   7  24     7161.98     7093.67    335.94 o 
  -7   7  24    21006.23    19589.94    876.80 o 
  -5   7  24    18965.53    18826.15   1831.49 o 
  -3   7  24    15247.90    14382.38    624.82 o 
  -1   7  24       64.02      455.13    226.50 o 
   1   7  24     7104.43     7328.72    866.29 o 
 -24   8  24     1276.29     1587.33    221.22 o 
 -22   8  24      124.59      141.99    153.28 o 
 -20   8  24     1565.09     1036.74    197.27 o 
 -18   8  24    17818.42    17588.62    525.19 o 
 -16   8  24    79045.70    76529.48   1111.45 o 
 -14   8  24    49738.01    46313.00   1397.82 o 
 -12   8  24    13917.31    14087.70    707.63 o 
 -10   8  24        5.13      -37.66    165.44 o 
  -8   8  24     3824.26     4191.39    298.00 o 
  -6   8  24     1943.91     2353.04    247.15 o 
  -4   8  24     1881.22     2055.33    303.71 o 
  -2   8  24      824.20      561.05    244.14 o 
 -21   9  24     8296.03     7668.97    370.13 o 
 -19   9  24     8665.28     7600.14    367.02 o 
 -17   9  24     1543.78     1777.58    222.21 o 
 -15   9  24     2773.76     3652.21    347.95 o 
 -13   9  24    15555.91    15663.05   1482.36 o 
 -11   9  24    28664.35    27154.65   1025.01 o 
  -9   9  24     4438.01     4624.39    472.56 o 
  -7   9  24      252.62       -5.02    174.13 o 
  -5   9  24      155.13      427.48    183.05 o 
 -33   1  25     7548.41     7709.56    316.65 o 
 -31   1  25     4926.68     5020.01    262.29 o 
 -29   1  25     2451.61     2539.51    174.35 o 
 -27   1  25      288.84      266.34    100.70 o 
 -25   1  25      203.68      485.19    118.35 o 
 -23   1  25    15386.75    15461.17    377.74 o 
 -21   1  25    11248.52    10775.51    302.77 o 
 -19   1  25    52612.50    52254.46    916.49 o 
 -17   1  25    20375.56    20128.93    635.55 o 
 -15   1  25    26787.85    28009.03    765.72 o 
 -13   1  25    13633.48    14290.67    609.38 o 
 -11   1  25     5019.60     5738.52    337.57 o 
  -9   1  25     1335.13     1528.76    181.44 o 
  -7   1  25      669.88      795.78    150.78 o 
  -5   1  25     3235.05     3386.29    282.53 o 
  -3   1  25     4237.35     4367.79    258.47 o 
  -1   1  25    10131.88    10314.24    332.35 o 
   1   1  25     8493.88     8424.55    370.46 o 
   3   1  25     3310.79     3400.42    282.33 o 
   5   1  25     6208.11     7258.94    493.45 o 
 -32   2  25     1524.70     1747.10    191.95 o 
 -30   2  25     7551.54     7385.08    300.57 o 
 -28   2  25     2734.97     3053.47    212.87 o 
 -26   2  25     4230.70     4572.23    237.83 o 
 -24   2  25     3765.40     3838.71    210.69 o 
 -22   2  25     2177.91     1874.80    255.17 o 
 -20   2  25     3910.41     4235.45    206.70 o 
 -18   2  25     3519.41     3731.68    192.96 o 
 -16   2  25     4055.23     4452.60    286.29 o 
 -14   2  25     1179.33     1201.09    115.61 o 
 -12   2  25      197.93      188.76    119.85 o 
 -10   2  25      219.01      246.95    124.90 o 
  -8   2  25       47.28       51.70    132.28 o 
  -6   2  25     3305.91     4404.46    353.40 o 
  -4   2  25      420.40      313.05    137.91 o 
  -2   2  25    11035.43    10252.09    374.04 o 
   0   2  25    18987.04    17951.33   1306.00 o 
   2   2  25     2101.32     2418.83    245.67 o 
   4   2  25     5302.27     5239.16    338.87 o 
 -31   3  25     4606.79     5060.88    318.20 o 
 -29   3  25     1484.32     1148.57    195.89 o 
 -27   3  25      220.18      516.13    151.98 o 
 -25   3  25     2543.32     2609.71    378.01 o 
 -23   3  25      192.27      205.67    107.02 o 
 -21   3  25      449.42      628.72    120.43 o 
 -19   3  25       83.01        2.52     88.08 o 
 -17   3  25     4693.35     4865.17    210.47 o 
 -15   3  25    15599.58    15760.22    354.13 o 
 -13   3  25     3748.66     3724.21    171.48 o 
 -11   3  25     4148.15     4416.23    234.16 o 
  -9   3  25       92.40      165.40    102.85 o 
  -7   3  25       86.25      450.80    142.19 o 
  -5   3  25     6852.45     7176.83    338.33 o 
  -3   3  25      888.65     1188.13    239.84 o 
  -1   3  25       19.45     -175.26    162.24 o 
   1   3  25       37.08       58.73    179.59 o 
   3   3  25     7189.87     7644.03    381.13 o 
   5   3  25     5576.82     5653.33    360.80 o 
 -30   4  25      178.72      222.03    159.02 o 
 -28   4  25     7145.37     7471.47    344.78 o 
 -26   4  25    13645.55    13339.84    439.88 o 
 -24   4  25    36004.68    33951.05    724.45 o 
 -22   4  25    17871.12    18155.95    505.30 o 
 -20   4  25     7158.83     6776.00    254.48 o 
 -18   4  25        0.71     -138.46     92.31 o 
 -16   4  25     1202.88     1385.43    140.63 o 
 -14   4  25     7095.25     7132.15    225.60 o 
 -12   4  25      257.21      440.49    120.46 o 
 -10   4  25    13241.85    13715.05    358.32 o 
  -8   4  25    17892.23    17937.64    415.59 o 
  -6   4  25    27042.55    25912.66    831.34 o 
  -4   4  25    41599.46    39511.81   3418.05 o 
  -2   4  25     2654.36     2483.08    309.44 o 
   0   4  25     1305.83     1309.69    441.39 o 
   2   4  25     1001.70     1546.66    285.09 o 
   4   4  25      731.50      895.08    263.00 o 
 -29   5  25     2479.37     3180.89    265.84 o 
 -27   5  25     5376.13     5782.62    318.62 o 
 -25   5  25      400.81      336.39    144.11 o 
 -23   5  25       28.07     -167.14    111.42 o 
 -21   5  25      438.41      588.61    142.96 o 
 -19   5  25      923.30     1092.37    148.18 o 
 -17   5  25     7973.73     7983.40    279.26 o 
 -15   5  25      786.19      995.82    134.23 o 
 -13   5  25     3143.42     3116.26    220.70 o 
 -11   5  25      979.64     1392.72    151.63 o 
  -9   5  25     8135.76     8309.28    285.34 o 
  -7   5  25     3160.15     3469.56    327.23 o 
  -5   5  25        1.22     -166.44    149.78 o 
  -3   5  25       23.68       27.49    181.92 o 
  -1   5  25      699.43     1054.25    254.68 o 
   1   5  25        9.76      366.26    202.77 o 
   3   5  25     4125.81     3844.90    396.22 o 
 -28   6  25    14748.90    15364.81    513.47 o 
 -26   6  25     2672.67     2486.12    248.44 o 
 -24   6  25     2801.21     3981.27    278.26 o 
 -22   6  25     5943.49     6384.39    312.76 o 
 -20   6  25    16439.52    15798.65    414.25 o 
 -18   6  25     7637.72     7530.88    285.91 o 
 -16   6  25       34.40     -137.73     91.82 o 
 -14   6  25    12747.53    12239.66    341.91 o 
 -12   6  25    27750.65    26750.57    609.60 o 
 -10   6  25    35200.54    34561.34    971.86 o 
  -8   6  25    24828.19    24555.61    620.72 o 
  -6   6  25    13160.42    12717.87    442.60 o 
  -4   6  25     6063.00     5447.33    421.11 o 
  -2   6  25     4875.35     5195.60    467.25 o 
   0   6  25     4627.62     5080.22    434.13 o 
 -25   7  25      131.46      792.44    186.08 o 
 -23   7  25     6411.89     7257.88    355.99 o 
 -21   7  25     6903.58     6769.74    335.18 o 
 -19   7  25     5789.04     5437.68    269.40 o 
 -17   7  25      893.87     1031.51    158.26 o 
 -15   7  25       14.17       -1.81    103.54 o 
 -13   7  25      415.87      316.50    172.53 o 
 -11   7  25     3516.17     3809.00    326.55 o 
  -9   7  25    16002.28    16537.89    510.67 o 
  -7   7  25     5114.57     5448.03    318.87 o 
  -5   7  25       95.15      524.67    342.53 o 
  -3   7  25      120.54      301.87    244.28 o 
  -1   7  25     4530.58     4903.64    432.28 o 
 -22   8  25     1722.24     1853.02    233.59 o 
 -20   8  25     2868.80     3284.92    275.87 o 
 -18   8  25     3563.68     4504.84    256.72 o 
 -16   8  25     1434.34     2349.06    233.75 o 
 -14   8  25      226.32      597.21    204.10 o 
 -12   8  25       88.84      126.55    177.32 o 
 -10   8  25      375.61      423.07    344.46 o 
  -8   8  25     3514.31     3540.72    699.33 o 
  -6   8  25    14067.23    13763.76    700.83 o 
  -4   8  25    10133.15     9651.12    820.57 o 
 -19   9  25     4450.99     4954.74    326.28 o 
 -17   9  25    17895.99    17215.53    542.54 o 
 -15   9  25    33622.68    31250.38    948.90 o 
 -13   9  25    18241.32    17594.09    973.84 o 
 -11   9  25     4680.59     4887.18    398.79 o 
  -9   9  25      261.93       79.35    186.59 o 
 -32   0  26    25534.29    23548.25    765.09 o 
 -30   0  26    48261.71    46024.91   1117.29 o 
 -28   0  26    22771.55    25404.97    759.35 o 
 -26   0  26     1428.17     1771.68    182.15 o 
 -24   0  26     3777.27     3644.43    454.87 o 
 -22   0  26    43822.86    38968.80   1402.22 o 
 -20   0  26    18514.69    18242.37    879.29 o 
 -18   0  26     6527.92     7270.53    554.47 o 
 -16   0  26     1236.33     1021.34    283.74 o 
 -14   0  26        4.62     -145.76    163.92 o 
 -12   0  26    48731.05    48817.65   1557.84 o 
 -10   0  26    48375.57    45802.64   1497.85 o 
  -8   0  26    62192.72    62614.61   1853.97 o 
  -6   0  26    18076.74    17661.98    603.17 o 
  -4   0  26     9773.14    10093.08    833.26 o 
  -2   0  26     7995.06     8138.80    419.87 o 
   0   0  26     7025.09     7341.62    414.70 o 
   2   0  26    20809.04    21815.58   1122.74 o 
   4   0  26      193.03      -90.61    302.20 o 
 -31   1  26    10885.28    10762.63    421.67 o 
 -29   1  26     3695.83     3466.29    227.71 o 
 -27   1  26     6723.32     5993.65    252.76 o 
 -25   1  26     8450.45     8045.77    282.20 o 
 -23   1  26     4382.43     5100.98    227.60 o 
 -21   1  26    12093.46    12270.66    323.71 o 
 -19   1  26    47976.18    46151.54   1537.07 o 
 -17   1  26     5105.59     4542.21    323.14 o 
 -15   1  26     2449.89     2735.98    501.05 o 
 -13   1  26    22816.65    20642.10    643.82 o 
 -11   1  26    28936.06    27829.95    767.40 o 
  -9   1  26      361.77      185.21    130.59 o 
  -7   1  26     7802.22     7619.59    320.95 o 
  -5   1  26      691.43      699.11    152.08 o 
  -3   1  26     5014.36     5113.18    277.80 o 
  -1   1  26    10374.50     9823.87    417.04 o 
   1   1  26    15362.26    15733.20    514.27 o 
   3   1  26      450.15      348.09    172.88 o 
 -32   2  26    14644.75    15300.29    437.19 o 
 -30   2  26       52.82      -14.26    116.50 o 
 -28   2  26      361.14      335.98    151.24 o 
 -26   2  26     1226.27     1021.72    149.33 o 
 -24   2  26     4910.34     5215.95    237.91 o 
 -22   2  26     9087.00     8976.48    286.43 o 
 -20   2  26      152.88      193.24     98.59 o 
 -18   2  26    17413.57    16457.77    374.76 o 
 -16   2  26    79351.96    74812.62   2169.39 o 
 -14   2  26    57799.73    57061.80   1282.41 o 
 -12   2  26     5868.47     5431.90    312.38 o 
 -10   2  26      534.70      489.19    189.39 o 
  -8   2  26    11471.50    12422.82    409.96 o 
  -6   2  26      658.53      487.07    148.25 o 
  -4   2  26     6385.34     6300.63    304.32 o 
  -2   2  26     3830.17     3317.71    370.37 o 
   0   2  26       85.61      413.48    171.15 o 
   2   2  26    13016.74    12874.02    478.32 o 
   4   2  26    31913.86    31593.44    793.21 o 
 -31   3  26    12813.62    12394.56    449.50 o 
 -29   3  26      282.37      230.33    134.48 o 
 -27   3  26    15473.54    16081.43    421.01 o 
 -25   3  26    68635.95    68144.94   1295.30 o 
 -23   3  26    28606.20    26618.99    534.58 o 
 -21   3  26     1807.52     1850.77    174.31 o 
 -19   3  26     5916.67     5925.70    234.85 o 
 -17   3  26     8570.42     8359.12    268.26 o 
 -15   3  26     1481.71     1419.82    140.03 o 
 -13   3  26    12958.36    11977.66    326.76 o 
 -11   3  26     6486.05     6067.40    294.81 o 
  -9   3  26     7779.42     8484.53    342.87 o 
  -7   3  26    51970.08    50349.81    950.57 o 
  -5   3  26    42885.16    39452.26   1042.02 o 
  -3   3  26    17480.04    15928.52   1359.60 o 
  -1   3  26      254.46      506.76    223.70 o 
   1   3  26     7341.99     7354.24    900.03 o 
   3   3  26        0.21      275.50    186.75 o 
 -30   4  26    15188.92    16423.88    518.77 o 
 -28   4  26    26406.96    25913.71    661.30 o 
 -26   4  26     6589.92     7342.74    391.72 o 
 -24   4  26     1063.13     1339.42    166.12 o 
 -22   4  26    25692.56    25873.51    533.07 o 
 -20   4  26    23788.59    22689.74    602.61 o 
 -18   4  26      113.75       68.39     96.48 o 
 -16   4  26     4040.91     3924.03    252.70 o 
 -14   4  26     4419.25     4270.90    292.67 o 
 -12   4  26      248.30      259.00    150.33 o 
 -10   4  26    18283.38    18103.64    662.51 o 
  -8   4  26     6669.17     6993.10    322.66 o 
  -6   4  26      111.18      327.44    197.54 o 
  -4   4  26    21014.79    20763.22    942.55 o 
  -2   4  26    14813.06    15431.87   1498.78 o 
   0   4  26     2640.34     3688.14    375.58 o 
   2   4  26     2422.89     2394.82    339.60 o 
 -29   5  26    18326.99    21690.92    606.95 o 
 -27   5  26     2519.86     2861.59    307.66 o 
 -25   5  26     1736.72     1630.16    209.60 o 
 -23   5  26     4934.10     5412.41    275.23 o 
 -21   5  26    26286.77    24050.83    517.46 o 
 -19   5  26    35299.62    33698.45    622.19 o 
 -17   5  26    22366.04    22456.86    481.14 o 
 -15   5  26     1381.48     1171.90    144.78 o 
 -13   5  26    14408.80    14800.45    431.28 o 
 -11   5  26    20233.53    18682.20    437.40 o 
  -9   5  26    12615.54    11501.96    766.26 o 
  -7   5  26     4236.78     4503.70    282.92 o 
  -5   5  26      181.06      283.07    207.20 o 
  -3   5  26    16196.11    14789.45    891.64 o 
  -1   5  26    36492.82    34324.66   1210.03 o 
   1   5  26    24078.38    22048.56    813.62 o 
 -26   6  26     2680.55     2524.78    246.09 o 
 -24   6  26      943.57      719.67    176.23 o 
 -22   6  26    10073.09    12288.52    576.61 o 
 -20   6  26    11809.83    11354.17    413.76 o 
 -18   6  26     1274.08     1468.70    167.77 o 
 -16   6  26     5191.00     4829.53    245.19 o 
 -14   6  26     2037.12     2730.23    325.88 o 
 -12   6  26       36.71     -104.30    113.93 o 
 -10   6  26     8411.16     8342.04    362.66 o 
  -8   6  26     5965.29     6239.40    327.92 o 
  -6   6  26      207.04        1.27    140.17 o 
  -4   6  26     2016.21     2017.57    310.02 o 
  -2   6  26    11196.77    10070.20    542.93 o 
 -25   7  26    40958.38    39046.43    862.31 o 
 -23   7  26    19393.96    18755.61    666.50 o 
 -21   7  26     6294.89     7363.33    310.19 o 
 -19   7  26      885.71     1245.09    194.33 o 
 -17   7  26     1097.46     1137.67    164.23 o 
 -15   7  26     1211.32     1325.82    190.05 o 
 -13   7  26     1105.57      923.18    218.50 o 
 -11   7  26      125.31      190.01    177.98 o 
  -9   7  26     5728.22     5172.73    311.85 o 
  -7   7  26    22345.79    22184.14    621.55 o 
  -5   7  26    32622.49    31498.23    829.11 o 
  -3   7  26     8843.18     8038.83    675.63 o 
 -22   8  26     8169.67     7532.88    371.99 o 
 -20   8  26      263.78      -43.06    131.46 o 
 -18   8  26     7330.81     6702.71    295.78 o 
 -16   8  26    22617.07    20218.05    852.79 o 
 -14   8  26    13674.70    14755.27    594.63 o 
 -12   8  26     1981.95     1976.31    285.15 o 
 -10   8  26     6539.97     6565.68    417.07 o 
  -8   8  26     4539.94     4043.87    602.59 o 
  -6   8  26        0.57      261.58    167.19 o 
 -31   1  27    15956.07    15213.99    506.43 o 
 -29   1  27    15202.40    15055.14    409.06 o 
 -27   1  27     8921.22     8785.49    304.61 o 
 -25   1  27     6911.95     6888.80    263.77 o 
 -23   1  27      420.74      127.06    236.02 o 
 -21   1  27      385.54      198.29    161.52 o 
 -19   1  27     3181.79     3276.65    303.45 o 
 -17   1  27    16090.84    16594.90    865.53 o 
 -15   1  27    10087.85     9945.76    450.42 o 
 -13   1  27    18196.04    17036.97    590.53 o 
 -11   1  27    11470.06    11214.74    390.02 o 
  -9   1  27     7948.48     9032.27    357.97 o 
  -7   1  27     4687.30     5147.51    287.64 o 
  -5   1  27      799.62      698.27    164.92 o 
  -3   1  27        5.34      165.47    119.35 o 
  -1   1  27     2554.26     2532.73    252.95 o 
   1   1  27     2281.10     2570.86    262.03 o 
 -30   2  27     5241.13     5210.32    272.31 o 
 -28   2  27     6064.99     6343.64    275.58 o 
 -26   2  27     2222.50     2946.63    206.42 o 
 -24   2  27    10044.00     9653.44    324.17 o 
 -22   2  27     3633.81     4070.43    281.32 o 
 -20   2  27     7613.04     8355.29    323.62 o 
 -18   2  27    16611.88    17073.79    608.08 o 
 -16   2  27     3553.06     3562.63    246.99 o 
 -14   2  27     3785.16     3155.05    238.45 o 
 -12   2  27      170.34      437.68    138.80 o 
 -10   2  27     8889.70     9027.49    353.86 o 
  -8   2  27     7963.25     7077.03    324.56 o 
  -6   2  27     7252.13     7558.46    334.91 o 
  -4   2  27    29427.13    29042.31   1040.09 o 
  -2   2  27     3686.39     3600.50    344.95 o 
   0   2  27    10346.88    10605.10    452.24 o 
   2   2  27     5839.71     6383.13    374.41 o 
 -29   3  27       18.41      -78.59    120.19 o 
 -27   3  27        3.96     -112.85    109.19 o 
 -25   3  27       13.28      483.14    129.51 o 
 -23   3  27        1.86      -66.74    125.00 o 
 -21   3  27      214.74      363.07    117.37 o 
 -19   3  27     5818.99     5681.45    235.11 o 
 -17   3  27     4991.36     4861.76    216.54 o 
 -15   3  27    11197.81    11588.79   1072.18 o 
 -13   3  27    33457.88    31901.70    710.80 o 
 -11   3  27     2758.01     3320.06    247.04 o 
  -9   3  27    21402.80    20522.18    552.32 o 
  -7   3  27     1378.88     1915.09    235.29 o 
  -5   3  27      162.40      376.61    211.18 o 
  -3   3  27     2262.08     2743.16    323.40 o 
  -1   3  27     3527.26     3255.50    384.06 o 
   1   3  27     8869.78     8379.60    819.98 o 
 -28   4  27     7186.74     8133.80    320.73 o 
 -26   4  27    24787.26    24214.54    538.49 o 
 -24   4  27    27135.85    26981.47    562.14 o 
 -22   4  27    37217.26    37466.73    672.95 o 
 -20   4  27    15094.12    13770.87    371.43 o 
 -18   4  27     2103.93     2493.97    181.67 o 
 -16   4  27     7806.91     7675.70    269.07 o 
 -14   4  27      160.77      221.04    124.13 o 
 -12   4  27      167.52      202.98    114.45 o 
 -10   4  27        5.92      242.02    143.09 o 
  -8   4  27    11131.39    10679.22    530.53 o 
  -6   4  27    20129.42    18513.57   1031.20 o 
  -4   4  27    10504.19    10377.11    532.58 o 
  -2   4  27    12718.36    11753.58    573.63 o 
   0   4  27     1612.34     1625.11    333.57 o 
 -27   5  27     1498.40     1834.36    254.17 o 
 -25   5  27      351.70      227.24    130.54 o 
 -23   5  27     3139.05     3173.01    224.53 o 
 -21   5  27     6459.07     5859.28    265.64 o 
 -19   5  27     3975.57     4451.80    243.27 o 
 -17   5  27      144.38      181.85    113.74 o 
 -15   5  27      162.48      123.44    106.52 o 
 -13   5  27      251.82       92.19    121.85 o 
 -11   5  27     7640.73     7619.96    323.48 o 
  -9   5  27     2260.34     2380.70    228.44 o 
  -7   5  27      948.60     1247.22    257.46 o 
  -5   5  27      144.39      -71.54    243.08 o 
  -3   5  27     3550.12     3515.86    409.03 o 
  -1   5  27     1219.81     1418.62    295.20 o 
 -26   6  27     3348.58     3826.78    325.02 o 
 -24   6  27     2318.04     2275.85    213.77 o 
 -22   6  27    19493.23    19788.51    485.71 o 
 -20   6  27    17977.91    18744.84    518.50 o 
 -18   6  27    21926.97    19965.11    469.67 o 
 -16   6  27     4042.39     4621.23    241.43 o 
 -14   6  27       42.65      -57.05    120.74 o 
 -12   6  27     3603.73     3946.59    329.67 o 
 -10   6  27     4912.02     4812.35    299.58 o 
  -8   6  27     1327.39     1263.42    205.81 o 
  -6   6  27      151.06      231.29    165.82 o 
  -4   6  27     3139.23     3429.83    375.59 o 
 -23   7  27      733.44     1056.70    171.55 o 
 -21   7  27     6138.29     6328.29    313.45 o 
 -19   7  27      492.91      418.97    139.96 o 
 -17   7  27     1410.60     1450.31    175.00 o 
 -15   7  27      487.46      273.41    183.26 o 
 -13   7  27      235.25      377.72    187.89 o 
 -11   7  27    11456.21     9940.94    485.55 o 
  -9   7  27    17766.30    17270.17    989.34 o 
  -7   7  27     4237.49     4664.86    330.88 o 
 -18   8  27       98.25      210.78    148.66 o 
 -16   8  27       10.37      377.83    229.11 o 
 -14   8  27     1575.22     2132.74    295.43 o 
 -12   8  27     1745.41     2291.04    310.13 o 
 -10   8  27       80.61      235.83    204.64 o 
 -30   0  28    22834.60    25117.03   1185.07 o 
 -28   0  28    12820.35    12731.43    808.62 o 
 -26   0  28     5219.17     5785.30    547.97 o 
 -24   0  28      532.49      532.76    282.81 o 
 -22   0  28    14181.45    14296.73    808.41 o 
 -20   0  28     6047.06     5520.46    516.17 o 
 -18   0  28        0.37     -182.96    210.25 o 
 -16   0  28      521.88      614.30    274.93 o 
 -14   0  28     2258.96     1613.93    335.59 o 
 -12   0  28    25736.24    25638.98   1080.50 o 
 -10   0  28   106829.70   104131.74   2787.24 o 
  -8   0  28    26809.90    26943.90    802.19 o 
  -6   0  28     4183.39     4270.36    349.75 o 
  -4   0  28     1682.85     1484.75    254.15 o 
  -2   0  28    22188.23    19028.83   1021.97 o 
   0   0  28     9314.64    10649.03    824.26 o 
 -31   1  28    10910.72    10732.11    361.91 o 
 -29   1  28     4048.88     4517.76    630.95 o 
 -27   1  28     2350.79     2565.00    324.82 o 
 -25   1  28     4787.01     4646.56    365.85 o 
 -23   1  28      766.22      664.25    205.67 o 
 -21   1  28    24806.05    21752.41    713.51 o 
 -19   1  28    35275.07    34393.13    927.41 o 
 -17   1  28    25090.84    24385.37    748.18 o 
 -15   1  28     2617.52     2188.83    262.39 o 
 -13   1  28     9880.74     9738.41    371.93 o 
 -11   1  28     5459.23     5734.14    305.85 o 
  -9   1  28      299.37      294.13    144.52 o 
  -7   1  28    17311.06    17024.34    500.38 o 
  -5   1  28    13414.10    12417.76    577.99 o 
  -3   1  28     1758.79     1899.01    196.39 o 
  -1   1  28     6947.11     7121.84    376.68 o 
 -30   2  28       67.13     -171.44    118.82 o 
 -28   2  28      575.84      617.49    149.59 o 
 -26   2  28      155.39       26.25    115.92 o 
 -24   2  28     5646.07     5994.71    392.91 o 
 -22   2  28    26582.55    24141.53    764.47 o 
 -20   2  28     2075.89     2653.07    293.28 o 
 -18   2  28    12046.52    12755.28    531.91 o 
 -16   2  28    48117.92    45990.57    899.54 o 
 -14   2  28    50905.78    49548.70   1024.55 o 
 -12   2  28    13950.14    14558.52    460.93 o 
 -10   2  28      608.31      604.88    160.27 o 
  -8   2  28       98.94       82.63    149.16 o 
  -6   2  28     7674.56     8327.12    355.63 o 
  -4   2  28     7182.46     8652.23    481.26 o 
  -2   2  28    14616.37    14373.51    633.14 o 
   0   2  28      457.36      603.50    196.66 o 
 -29   3  28        2.70      -60.50    120.26 o 
 -27   3  28    11131.20    11709.27    368.43 o 
 -25   3  28    63845.79    64164.66    979.28 o 
 -23   3  28    42682.11    42146.05    724.18 o 
 -21   3  28     7608.08     7792.74    281.13 o 
 -19   3  28      144.16     -184.42    122.94 o 
 -17   3  28      439.83      286.59    184.91 o 
 -15   3  28    12883.58    13188.54    833.92 o 
 -13   3  28    28620.72    28085.63    670.71 o 
 -11   3  28    19575.74    19402.08    703.76 o 
  -9   3  28      460.90      641.76    165.75 o 
  -7   3  28    16465.70    14694.25   1438.94 o 
  -5   3  28    35502.13    34503.17    997.87 o 
  -3   3  28     6361.63     6399.34    444.44 o 
  -1   3  28      148.98      113.68    208.51 o 
 -28   4  28    41036.64    41205.00    759.40 o 
 -26   4  28    12723.67    13478.86    398.80 o 
 -24   4  28     1050.03     1589.67    178.76 o 
 -22   4  28     9021.65     7911.62    298.34 o 
 -20   4  28    12219.51    10933.22    337.10 o 
 -18   4  28      351.53      334.69    121.29 o 
 -16   4  28     5357.35     5992.12    372.92 o 
 -14   4  28      572.12      534.01    191.66 o 
 -12   4  28      778.40     1118.60    185.54 o 
 -10   4  28    33930.79    32761.98    744.56 o 
  -8   4  28    21366.46    20423.69    737.07 o 
  -6   4  28     3088.59     3002.47    361.60 o 
  -4   4  28      427.93      805.35    354.87 o 
  -2   4  28     4613.59     4598.04    413.42 o 
 -27   5  28     1576.88     1211.91    185.03 o 
 -25   5  28      403.08      110.51    130.99 o 
 -23   5  28      102.04      -56.47    118.23 o 
 -21   5  28    33801.28    33453.96    643.06 o 
 -19   5  28    58967.74    57991.55    905.77 o 
 -17   5  28    20540.20    19767.40    791.73 o 
 -15   5  28     9941.31     9599.19    362.24 o 
 -13   5  28     4690.85     4769.59    387.93 o 
 -11   5  28     4910.14     5203.67    511.44 o 
  -9   5  28     1525.13     1415.27    278.83 o 
  -7   5  28     1178.80     1304.49    523.10 o 
  -5   5  28     2207.63     2570.10    358.94 o 
  -3   5  28     7844.96     7324.46    816.40 o 
 -24   6  28     7929.17     7692.32    316.74 o 
 -22   6  28    11150.02    10585.24    555.05 o 
 -20   6  28     4322.73     5620.88    275.92 o 
 -18   6  28      841.08     1173.49    163.32 o 
 -16   6  28     3460.09     4277.79    277.89 o 
 -14   6  28     1966.49     1758.06    267.26 o 
 -12   6  28     6295.21     6350.44    386.31 o 
 -10   6  28     5153.73     5464.72    335.43 o 
  -8   6  28     5841.63     5404.34    437.47 o 
  -6   6  28        2.23      271.00    212.96 o 
 -21   7  28     1053.78      703.27    158.30 o 
 -19   7  28      821.82      775.90    161.75 o 
 -17   7  28      639.40      458.95    138.95 o 
 -15   7  28     1215.55      520.56    217.61 o 
 -13   7  28     5731.59     5690.75    410.07 o 
 -11   7  28     1536.59     1752.85    276.22 o 
  -9   7  28     6148.09     6186.55    470.94 o 
 -29   1  29    20891.57    20521.38    749.24 o 
 -27   1  29    10125.08     9337.41    500.81 o 
 -25   1  29     5040.32     5971.55    417.54 o 
 -23   1  29     3886.18     4047.64    356.01 o 
 -21   1  29     1244.57     1709.41    290.85 o 
 -19   1  29       91.87      -27.41    156.44 o 
 -17   1  29     6144.77     6655.19    498.87 o 
 -15   1  29     7961.99     8214.29    429.63 o 
 -13   1  29    11545.90    12113.42    449.14 o 
 -11   1  29    13834.88    13434.16    449.83 o 
  -9   1  29    15614.85    16645.79    507.05 o 
  -7   1  29     9757.52     9728.15    389.51 o 
  -5   1  29    10518.90    10348.36    354.01 o 
  -3   1  29     6227.39     6280.71    364.72 o 
 -28   2  29     1814.65     1610.37    284.83 o 
 -26   2  29     2873.77     3984.87    369.77 o 
 -24   2  29      892.30      879.30    238.40 o 
 -22   2  29     1857.89     2113.07    285.16 o 
 -20   2  29     5887.48     6367.78    711.20 o 
 -18   2  29    12395.14    11435.85    514.11 o 
 -16   2  29     9057.92    10102.10    388.76 o 
 -14   2  29     5111.11     5236.30    305.95 o 
 -12   2  29      458.45      473.96    158.75 o 
 -10   2  29     2208.87     2507.55    237.79 o 
  -8   2  29      914.41      802.25    182.12 o 
  -6   2  29      472.54      874.89    185.86 o 
  -4   2  29      719.22     1219.76    267.14 o 
  -2   2  29     6755.12     7239.91    389.00 o 
 -29   3  29      218.00      213.50    132.45 o 
 -27   3  29     4603.43     5488.46    270.42 o 
 -25   3  29     6772.57     6770.65    287.82 o 
 -23   3  29    14396.63    13529.87    584.16 o 
 -21   3  29     7504.81     8225.49    455.28 o 
 -19   3  29     2229.95     1940.33    269.88 o 
 -17   3  29     1075.72      922.76    227.08 o 
 -15   3  29     1073.35     1374.19    217.39 o 
 -13   3  29     9653.57    10606.57    406.92 o 
 -11   3  29     4739.08     5353.85    304.38 o 
  -9   3  29     3998.97     4224.40    288.05 o 
  -7   3  29     4425.73     5227.73    415.23 o 
  -5   3  29     3859.41     3963.59    378.07 o 
  -3   3  29        8.31      558.05    273.94 o 
 -26   4  29     6384.78     7399.24    305.70 o 
 -24   4  29    24462.87    23457.84    525.58 o 
 -22   4  29    11363.54    11141.15    353.20 o 
 -20   4  29     5840.78     6117.13    268.76 o 
 -18   4  29     7745.71     6845.58   1025.74 o 
 -16   4  29      917.18      825.92    219.97 o 
 -14   4  29    12921.17    12903.11    539.15 o 
 -12   4  29     6916.82     7266.93    350.05 o 
 -10   4  29      181.27      287.11    197.35 o 
  -8   4  29      127.23      213.18    201.92 o 
  -6   4  29     4683.01     4681.07    783.90 o 
  -4   4  29    11097.54    11264.17    584.32 o 
 -25   5  29      100.34      -86.86    120.06 o 
 -23   5  29     1556.57     1611.81    188.85 o 
 -21   5  29     1065.71     1493.95    180.86 o 
 -19   5  29      262.71      468.10    131.12 o 
 -17   5  29     3862.66     3745.45    225.73 o 
 -15   5  29     3496.90     3662.72    332.57 o 
 -13   5  29      387.63      405.60    226.90 o 
 -11   5  29      333.13      113.82    183.79 o 
  -9   5  29     1501.74     1902.78    351.38 o 
  -7   5  29       50.72       42.35    197.18 o 
 -22   6  29    16097.12    15985.57    444.81 o 
 -20   6  29    24132.66    23875.29    537.95 o 
 -18   6  29    20674.98    20306.56    551.42 o 
 -16   6  29    10384.13     9730.66    385.86 o 
 -14   6  29     3613.69     3335.91    325.32 o 
 -12   6  29     6358.89     5770.87    597.76 o 
 -10   6  29      216.94      320.60    325.45 o 
  -8   6  29       72.43      188.42    218.69 o 
 -17   7  29     3058.38     2768.87    658.60 o 
 -15   7  29        7.91      318.44    359.70 o 
 -28   0  30    68803.34    68169.80   2205.05 o 
 -26   0  30    54798.83    55021.31   1889.62 o 
 -24   0  30    11390.35    12526.95    800.27 o 
 -22   0  30     1483.14     1909.89    401.71 o 
 -20   0  30     9872.96     8959.45    674.52 o 
 -18   0  30    12706.75    11829.57    747.17 o 
 -16   0  30    19806.96    18357.59    924.09 o 
 -14   0  30      185.33      -15.09    223.22 o 
 -12   0  30    23832.19    24458.49   1078.82 o 
 -10   0  30    45031.60    43199.51   1646.05 o 
  -8   0  30    42998.80    40309.44   1134.40 o 
  -6   0  30    12941.55    12228.61    870.21 o 
  -4   0  30        1.50      -98.70    181.37 o 
 -29   1  30     2794.66     3348.96    362.77 o 
 -27   1  30     2128.11     2135.29    305.41 o 
 -25   1  30     7479.95     7042.16    440.89 o 
 -23   1  30      111.88      105.11    236.22 o 
 -21   1  30    11187.54    10461.83    510.34 o 
 -19   1  30    13790.26    13665.51    572.64 o 
 -17   1  30     4098.60     4344.98    357.23 o 
 -15   1  30      795.73      830.05    176.55 o 
 -13   1  30    12176.46    12945.60    453.08 o 
 -11   1  30     8638.02     7610.89    354.02 o 
  -9   1  30     3453.71     3254.91    262.94 o 
  -7   1  30     9520.44     9748.87    396.34 o 
  -5   1  30     2328.12     2861.08    237.85 o 
 -28   2  30       95.55      -67.87    180.43 o 
 -26   2  30     5015.59     5527.59    590.12 o 
 -24   2  30    22690.61    21377.55    752.64 o 
 -22   2  30    34551.59    34990.64    983.70 o 
 -20   2  30    13943.45    13033.87    563.73 o 
 -18   2  30     1147.34     1606.78    258.85 o 
 -16   2  30    16160.77    16007.75    910.50 o 
 -14   2  30    12854.93    12915.52    449.46 o 
 -12   2  30      735.25      848.10    184.44 o 
 -10   2  30      825.47     1175.31    200.68 o 
  -8   2  30      218.20      309.01    154.58 o 
  -6   2  30     2684.77     2591.70    333.37 o 
  -4   2  30    27877.68    27650.30   1179.62 o 
 -27   3  30     8998.15     8781.15    506.98 o 
 -25   3  30    26549.23    27073.02    870.17 o 
 -23   3  30    16366.52    16243.23    647.37 o 
 -21   3  30      747.02      736.29    224.49 o 
 -19   3  30      497.34      610.99    252.03 o 
 -17   3  30      210.58      204.23    178.27 o 
 -15   3  30     9571.81     9411.58    473.02 o 
 -13   3  30    22994.11    21791.79    603.17 o 
 -11   3  30    26705.43    27100.33    684.70 o 
  -9   3  30       45.29       87.82    187.78 o 
  -7   3  30     5942.37     6471.95    636.12 o 
  -5   3  30    12954.53    14016.65    642.12 o 
 -26   4  30     2735.84     2595.14    216.58 o 
 -24   4  30     8440.11     8501.38    482.46 o 
 -22   4  30    21724.80    23582.84    795.56 o 
 -20   4  30     5826.37     6063.03    417.23 o 
 -18   4  30      759.84      975.69    249.02 o 
 -16   4  30    11817.20    11767.65    534.10 o 
 -14   4  30     2872.60     3511.83    333.40 o 
 -12   4  30     3823.72     4458.47    302.80 o 
 -10   4  30     7600.19     7806.28    821.35 o 
  -8   4  30    12809.29    11686.29   1054.71 o 
 -23   5  30      666.04     1085.83    171.87 o 
 -21   5  30    39918.73    37640.90    700.03 o 
 -19   5  30    64627.97    64243.57   1466.74 o 
 -17   5  30    44549.64    44441.84   1172.78 o 
 -15   5  30    12754.47    12354.60   1002.30 o 
 -13   5  30      339.21      621.22    308.08 o 
 -11   5  30      943.09      865.16    254.69 o 
  -9   5  30     1719.55     1922.25    327.61 o 
 -20   6  30      706.96     1006.82    164.91 o 
 -18   6  30     5438.59     5701.79    328.60 o 
 -16   6  30    12542.19    12513.99    831.31 o 
 -14   6  30    10498.97     9536.99    728.67 o 
 -27   1  31     9951.76     9728.17    523.24 o 
 -25   1  31     2402.26     2103.11    307.34 o 
 -23   1  31     9272.80     8357.88    478.92 o 
 -21   1  31     1369.59     1945.98    288.92 o 
 -19   1  31     4693.06     5395.50    404.19 o 
 -17   1  31     3126.57     3525.99    271.34 o 
 -15   1  31      231.22      312.00    162.87 o 
 -13   1  31        3.11       -3.97    133.25 o 
 -11   1  31     3433.24     3276.14    268.17 o 
  -9   1  31     2611.89     3320.80    349.42 o 
  -7   1  31     4782.75     5071.71    284.26 o 
 -26   2  31     1235.54      837.12    686.85 o 
 -24   2  31     1032.76     1321.65    269.35 o 
 -22   2  31     9078.48     9648.40    510.95 o 
 -20   2  31    22527.63    20687.67    726.96 o 
 -18   2  31    28606.03    28126.03   2333.40 o 
 -16   2  31    22546.07    21225.21    596.99 o 
 -14   2  31    11407.46    11506.77    585.82 o 
 -12   2  31     5314.69     5531.72    330.77 o 
 -10   2  31     1519.22     1541.18    223.78 o 
  -8   2  31      216.04      392.64    170.18 o 
 -25   3  31    17489.00    18487.57    719.89 o 
 -23   3  31    21644.21    22844.40    789.73 o 
 -21   3  31    13347.72    12570.07    576.32 o 
 -19   3  31     1011.83      795.00    238.85 o 
 -17   3  31       37.16      172.07    242.96 o 
 -15   3  31     7979.92     7275.94    688.82 o 
 -13   3  31     6608.97     6662.64    356.42 o 
 -11   3  31     4062.82     4212.38    307.36 o 
  -9   3  31     9719.85    10482.71    554.04 o 
 -24   4  31     4233.32     4790.43    407.36 o 
 -22   4  31     4228.79     4182.08    382.32 o 
 -20   4  31     1512.09     1318.00    280.82 o 
 -18   4  31     3575.64     4007.73    379.70 o 
 -16   4  31     7587.38     8294.54    465.03 o 
 -14   4  31    29434.38    28761.64   1219.89 o 
 -12   4  31    20501.01    20674.73   1157.56 o 
 -10   4  31    22329.37    21983.57   1595.80 o 
 -19   5  31      116.84      178.38    187.06 o 
 -17   5  31        8.09      473.68    217.36 o 
 -15   5  31      317.92      382.47    210.13 o 
 -13   5  31      869.88      444.10    315.22 o 
 -26   0  32    15835.15    14395.09    900.73 o 
 -24   0  32     1240.30     1017.60    363.36 o 
 -22   0  32      465.12      597.69    302.41 o 
 -20   0  32      309.98      290.61    274.67 o 
 -18   0  32    13047.11    12892.75    809.33 o 
 -16   0  32     7077.80     6346.52    582.45 o 
 -14   0  32       57.58      135.74    252.68 o 
 -12   0  32    10137.57    10376.66    529.80 o 
 -10   0  32    50864.14    51812.93   1285.23 o 
 -25   1  32    24697.88    23125.50    811.46 o 
 -23   1  32     2616.61     2810.54    332.15 o 
 -21   1  32     1903.42     2252.15    319.69 o 
 -19   1  32     8786.67     9010.83    489.48 o 
 -17   1  32     9245.38     8895.14    395.70 o 
 -15   1  32     1195.54     1029.53    202.22 o 
 -13   1  32     3762.93     3856.03    295.30 o 
 -11   1  32       78.14       39.13    148.10 o 
  -9   1  32     6967.64     6496.92    308.42 o 
 -24   2  32    29718.05    29168.13   1186.12 o 
 -22   2  32    35394.69    34917.65   1560.10 o 
 -20   2  32    16385.46    17450.69    680.20 o 
 -18   2  32       39.46       42.69    186.88 o 
 -16   2  32     6322.54     6053.62    424.57 o 
 -14   2  32     1527.79     1973.49    244.90 o 
 -12   2  32      783.88      405.54    177.86 o 
 -10   2  32     3838.72     4368.31    433.80 o 
 -23   3  32        4.21     -150.47    178.50 o 
 -21   3  32     3451.89     3419.99    363.23 o 
 -19   3  32      947.28      933.65    249.93 o 
 -17   3  32      128.97        1.83    185.27 o 
 -15   3  32    16625.85    16130.70   1221.08 o 
 -13   3  32    43634.14    43120.08   1584.71 o 
 -18   4  32    11846.82    12892.66    584.04 o 
 -16   4  32    18472.25    18881.82    702.34 o 
 -21   1  33    17835.81    16772.71    675.52 o 
 -19   1  33    14957.67    15758.40    653.56 o 
 -17   1  33    17786.77    18408.78    789.49 o 
 -15   1  33     6385.71     6304.83    358.73 o 
 -20   2  33     3011.40     3526.41    366.55 o 
 -18   2  33      652.34      727.22    396.64 o 
 -16   2  33     4543.31     4755.69    398.66 o 
                                                 
